# Supplementary material for: Species-specific ant brain manipulation by a specialized fungal parasite
Source: BMC Evol Biol. 2014 Aug 29;14:166. doi: 10.1186/s12862-014-0166-3 (PMC4174324; doi:10.1186/s12862-014-0166-3)
Supplement: Additional file 5 — Enriched features in O. unilateralis s.l. – different ant species’ brains interactions. All unique m/z /retention time peaks found to be higher with a p-value <0.01 in samples where O. unilateralis s.l. was grown on 4 different species’ ant brains compared to all controls for that ant species. [file 12862_2014_166_MOESM5_ESM.xlsx]

## Sheet: p<0.01 C. castaneus brains
Sheet 1: All unique m/z / retention time peaks found to be higher with a p-value <0.01 in samples where O. unilateralis was grown on C. castaneus brains compared to all controls for that ant species
Peak Name	m/z	Ret. Time	t-value	p-value	Fold Change	Log (Fold Change)	Mean 1	Mean 2	Median 1	Median 2	Sigma 1	Sigma 2	Delta
428.2/5.4 (32316)	428.204	5.38	9.89103	4.0309e-07	10.5547	1.02345	39.3211	3.72545	39.4595	0	7.85703	5.61932	35.5956
153.0/1.1 (9609)	153.04	1.1	6.53001	2.8103e-05	2.38078	0.376719	41.2695	17.3344	40.0776	16.5757	9.98192	3.86745	23.9351
216.6/3.7 (14192)	216.6	3.67	6.09196	5.4017e-05	12.9807	1.1133	11.7373	0.904211	9.14981	0	4.80456	1.9247	10.8331
441.2/1.1 (33336)	441.186	1.13	5.87017	7.5961e-05	9.87669	0.994612	131.23	13.2868	118.733	0	26.7388	39.8605	117.943
323.1/1.1 (22117)	323.122	1.14	5.25916	0.0002	Infinity	Infinity	10.3248	0	11.7007	0	6.09633	0	10.3248
871.9/7.0 (50318)	871.859	7	5.18648	0.00023	Infinity	Infinity	4.04029	0	5.00329	0	2.41903	0	4.04029
146.1/1.1 (9108)	146.091	1.08	5.16636	0.00023	3.33625	0.523259	201.742	60.4697	198.233	33.0597	37.7887	53.7693	141.272
459.2/1.1 (34723)	459.197	1.12	4.88574	0.00037	9.46471	0.976107	48.1001	5.08204	47.2328	0	22.7135	10.7624	43.018
391.1/1.2 (29083)	391.132	1.19	4.8646	0.00039	Infinity	Infinity	11.7216	0	14.1904	0	7.48245	0	11.7216
255.1/5.6 (16983)	255.112	5.62	4.84481	0.0004	6.02852	0.780211	77.0694	12.7841	69.7574	0	23.6557	23.8555	64.2853
397.2/12.1 (29640)	397.182	12.09	4.83844	0.00041	2.6082	0.416341	10.3246	3.9585	10.3604	4.33213	1.43425	2.70518	6.36607
315.8/3.7 (21621)	315.795	3.71	4.83395	0.00041	2.42837	0.385315	37.2162	15.3256	41.5501	14.465	12.0748	5.09646	21.8906
395.7/2.8 (29514)	395.667	2.81	4.76469	0.00046	2.68479	0.428911	49.7066	18.5141	51.6941	21.4923	14.9671	9.72778	31.1925
507.8/4.5 (38549)	507.774	4.49	4.71551	0.0005	Infinity	Infinity	13.0191	0	12.6395	0	8.57344	0	13.0191
493.7/5.8 (37405)	493.738	5.75	4.55072	0.00067	3.42991	0.535283	27.377	7.98186	25.924	7.88059	8.14629	7.37553	19.3952
256.1/5.6 (17032)	256.113	5.59	4.47229	0.00076	5.97659	0.776454	10.9193	1.82702	10.7887	0	2.61941	4.0617	9.09232
327.8/3.7 (22662)	327.799	3.7	4.42932	0.00082	2.33086	0.367516	33.0951	14.1987	28.4737	11.8924	11.3201	4.86628	18.8965
386.2/3.6 (28725)	386.199	3.61	4.39755	0.00087	9.55014	0.98001	3.81903	0.399892	4.45107	0	1.90209	1.05151	3.41914
164.1/1.7 (10441)	164.091	1.69	4.39293	0.00088	3.24826	0.511651	3.08235	0.948921	3.25095	1.17507	1.07992	0.744346	2.13342
366.0/1.0 (26814)	365.983	0.96	4.32098	0.00099	Infinity	Infinity	13.1183	0	9.37622	0	9.42752	0	13.1183
350.1/1.0 (25251)	350.089	0.97	4.31114	0.00101	16.2604	1.21113	29.3398	1.80437	37.5533	0	18.2967	5.41312	27.5354
402.7/3.7 (30108)	402.675	3.68	4.28087	0.00107	2.32818	0.367016	34.5548	14.842	38.6842	14.3645	9.62567	7.47735	19.7128
339.1/1.1 (24121)	339.061	1.09	4.26799	0.00109	7.52459	0.876483	27.9584	3.71561	31.097	0	14.6985	6.89467	24.2428
235.2/1.0 (15528)	235.161	1	4.26877	0.00109	1.78343	0.251255	154.142	86.4302	142.402	83.9827	38.8906	21.3744	67.7118
383.1/1.0 (28410)	383.115	0.98	4.25474	0.00112	3.95366	0.597	130.835	33.0922	142.137	2.52482	35.6094	43.7091	97.7431
335.0/1.1 (23430)	334.995	1.07	4.25136	0.00112	2.65514	0.424088	32.129	12.1007	28.8524	14.5594	9.64628	7.77695	20.0284
858.3/11.7 (50174)	858.336	11.66	4.18822	0.00126	Infinity	Infinity	7.99068	0	6.64286	0	5.92457	0	7.99068
494.2/5.8 (37445)	494.238	5.77	4.15102	0.00134	Infinity	Infinity	7.84219	0	7.82982	0	5.86659	0	7.84219
711.0/9.8 (47517)	711	9.79	4.1339	0.00139	20.4042	1.30972	120.408	5.90115	105.838	0	82.291	17.7035	114.507
453.2/5.4 (34252)	453.207	5.42	4.12682	0.0014	29.7302	1.4732	5.98655	0.201362	5.4155	0	4.26851	0.604087	5.78519
204.1/5.2 (13372)	204.121	5.25	4.10798	0.00145	14.7827	1.16975	3.54842	0.240039	3.76253	0	2.28411	0.720117	3.30838
166.1/5.5 (10618)	166.085	5.52	4.10254	0.00147	5.61646	0.749462	5.41094	0.963408	4.51703	0	2.49388	1.59897	4.44753
322.1/3.7 (22035)	322.132	3.68	4.02707	0.00168	1.99806	0.300608	175.773	87.9721	195.914	84.8249	56.638	26.2294	87.8013
270.1/1.5 (18088)	270.095	1.47	4.00862	0.00173	3.63014	0.559923	7.39035	2.03583	8.48007	1.63752	2.8376	2.13929	5.35452
386.1/2.8 (28696)	386.116	2.76	3.98699	0.0018	3.19817	0.504901	12.9153	4.03834	13.507	4.82472	4.05829	3.95802	8.87694
253.1/2.9 (16842)	253.13	2.9	3.9791	0.00183	39.3681	1.59514	4.19678	0.106604	4.11689	0	3.15978	0.319811	4.09018
491.2/3.5 (37197)	491.249	3.49	3.97982	0.00183	38.865	1.58956	3.49214	0.0898532	3.37567	0	2.62716	0.269559	3.40229
949.8/11.7 (51078)	949.802	11.7	3.94729	0.00194	25.149	1.40052	12.6991	0.504956	16.3428	0	9.47903	1.04265	12.1942
379.1/13.4 (28026)	379.128	13.38	3.94268	0.00195	1.86929	0.271677	19.6482	10.5111	18.8589	11.0779	3.21016	4.55439	9.13718
503.3/6.1 (38256)	503.304	6.12	3.90979	0.00207	5.51845	0.741817	7.35915	1.33355	5.61528	0	3.84028	2.01934	6.02559
182.1/6.3 (11684)	182.081	6.35	3.89568	0.00213	5.1854	0.714782	9.48227	1.82865	7.89035	0	2.62803	3.89314	7.65362
513.3/6.2 (38959)	513.299	6.21	3.89124	0.00214	29.0117	1.46257	9.52174	0.328203	8.78249	0	7.20329	0.984609	9.19354
453.2/3.9 (34246)	453.194	3.88	3.88411	0.00217	14.5731	1.16355	13.7305	0.942183	12.4283	0	10.0077	1.47953	12.7884
148.1/1.0 (9382)	148.06	1.02	3.84058	0.00235	1.47463	0.168682	561.256	380.609	546.242	398.369	125.315	53.0573	180.647
283.1/1.1 (18975)	283.137	1.06	3.81455	0.00246	4.34056	0.637545	100.096	23.0606	102.688	0	38.8584	34.8051	77.0353
373.2/3.5 (27519)	373.156	3.51	3.80363	0.00251	4.63213	0.665781	32.4242	6.99985	27.3982	0	14.0563	10.7994	25.4244
340.8/7.5 (24279)	340.757	7.47	3.80429	0.00251	2.16817	0.336093	14.3099	6.59998	13.7842	7.31118	4.30421	3.24648	7.7099
291.1/3.4 (19567)	291.131	3.38	3.78599	0.0026	9.95665	0.998113	3.95203	0.396924	3.86745	0	2.61791	0.908061	3.55511
423.6/3.6 (31875)	423.56	3.62	3.78534	0.0026	3.76047	0.575242	13.3151	3.54082	11.0143	0	5.09858	4.37597	9.77432
257.1/4.9 (17067)	257.081	4.9	3.76846	0.00268	3.60379	0.556759	4.40132	1.2213	4.62274	1.20248	1.87167	1.2968	3.18002
679.5/7.5 (46668)	679.509	7.47	3.74587	0.00279	1.41639	0.151182	88.0364	62.1556	84.8702	66.1699	14.067	11.455	25.8808
283.0/1.1 (18942)	283.045	1.08	3.73245	0.00286	3.75277	0.574352	45.6506	12.1645	43.9642	0	10.1958	18.333	33.4861
262.1/4.0 (17559)	262.123	3.98	3.72729	0.00289	Infinity	Infinity	3.16946	0	2.54703	0	2.64055	0	3.16946
298.1/1.1 (20259)	298.109	1.14	3.72036	0.00292	3.60653	0.557089	223.081	61.8548	149.071	48.5754	120.908	41.7784	161.226
222.1/4.1 (14539)	222.076	4.13	3.68536	0.00312	12.2242	1.08722	2.61343	0.213791	2.50274	0	1.80708	0.641374	2.39964
492.2/3.7 (37292)	492.205	3.67	3.67883	0.00316	1.88998	0.276458	265.196	140.317	239.039	139.301	93.0463	35.0267	124.879
217.1/9.1 (14206)	217.065	9.14	3.66295	0.00325	2.40514	0.381141	11.8498	4.92685	10.4191	5.58638	3.99193	3.04215	6.92293
174.1/1.0 (11155)	174.075	1.03	3.65173	0.00332	4.07164	0.60977	95.9917	23.5757	87.6447	0	33.8965	36.3532	72.4161
408.1/1.2 (30579)	408.123	1.16	3.64906	0.00333	11.5729	1.06344	31.912	2.75746	35.7959	0	21.8786	8.27239	29.1545
340.1/1.1 (24198)	340.092	1.12	3.6456	0.00335	2.74501	0.438544	57.7057	21.022	58.9075	26.052	20.2699	16.8152	36.6837
232.1/1.1 (15320)	232.101	1.14	3.64222	0.00337	2.18401	0.339256	24.5353	11.234	23.2203	13.4395	4.75673	7.2794	13.3013
430.2/1.2 (32494)	430.204	1.15	3.64002	0.00339	Infinity	Infinity	3.15626	0	3.93993	0	2.69261	0	3.15626
580.3/4.3 (42845)	580.256	4.34	3.63703	0.00341	8.96819	0.952705	8.78541	0.979618	8.24397	0	5.99545	2.05807	7.80579
491.2/3.7 (37168)	491.197	3.68	3.63309	0.00343	1.75837	0.245109	1142.54	649.774	994.69	615.198	384.576	121.437	492.766
485.3/4.5 (36693)	485.259	4.46	3.59853	0.00366	10.4204	1.01789	11.7639	1.12892	9.42296	0	8.44065	2.5473	10.6349
337.1/2.7 (23911)	337.148	2.74	3.57003	0.00385	28.6172	1.45663	5.32619	0.186118	6.77077	0	4.40067	0.558355	5.14007
843.2/8.4 (49843)	843.159	8.44	3.56463	0.00389	10.2087	1.00897	21.2123	2.07787	27.4271	0	14.1468	6.23362	19.1344
114.0/6.6 (6691)	114.035	6.63	3.51607	0.00425	2.71123	0.433166	14.2218	5.24552	15.4162	4.76507	4.45661	4.63602	8.97629
261.1/3.3 (17333)	261.144	3.35	3.51347	0.00427	4.35858	0.639345	1089.05	249.863	776.121	181.113	543.912	356.557	839.183
417.1/1.1 (31354)	417.109	1.15	3.50145	0.00437	8.47344	0.92806	23.0689	2.7225	32.6118	0	16.0256	5.86432	20.3464
265.1/2.4 (17802)	265.061	2.43	3.49943	0.00439	23.5762	1.37247	1.98109	0.0840294	1.47649	0	1.64521	0.252088	1.89706
268.1/1.1 (17982)	268.099	1.14	3.49901	0.00439	5.98359	0.776962	37.7623	6.31097	45.2854	0	21.5881	12.511	31.4513
404.2/5.3 (30214)	404.177	5.28	3.48665	0.00449	10.8483	1.03536	8.70773	0.80268	8.2251	0	6.66514	1.60367	7.90505
176.1/6.9 (11297)	176.069	6.88	3.47942	0.00455	1.5002	0.176148	42.238	28.1549	43.1892	24.9786	6.87064	7.44204	14.083
262.1/3.3 (17566)	262.147	3.35	3.45989	0.00472	5.00869	0.699725	162.052	32.3541	114.644	21.2583	91.2068	51.1447	129.698
574.3/1.1 (42540)	574.275	1.11	3.45792	0.00474	11.2102	1.04962	22.8189	2.03554	24.2191	0	16.5458	6.10662	20.7834
1095.9/11.6 (55920)	1095.87	11.62	3.43864	0.00491	3.61427	0.558021	27.8908	7.71686	25.4766	0	12.6206	9.2905	20.174
221.0/1.0 (14492)	221.024	0.96	3.43829	0.00491	2.69991	0.431349	41.2935	15.2944	40.8957	16.7614	11.5134	14.4708	25.9991
488.2/3.7 (36923)	488.235	3.67	3.43747	0.00492	2.67836	0.427869	44.723	16.6979	39.1012	15.9223	20.1012	10.8832	28.0251
321.8/3.7 (22020)	321.8	3.71	3.43268	0.00496	2.00281	0.30164	324.891	162.217	287.471	150.43	132.365	45.4708	162.674
174.1/1.7 (11149)	174.052	1.7	3.43166	0.00497	3.54213	0.549264	67.5691	19.0759	63.7095	0	13.584	29.5046	48.4933
491.7/3.7 (37231)	491.704	3.67	3.4157	0.00512	1.83922	0.264633	611.111	332.267	538.668	343.214	229.673	75.8766	278.844
235.1/3.7 (15516)	235.104	3.75	3.39619	0.00531	2.06823	0.315599	18.2301	8.81434	17.5336	8.83124	7.53422	2.94576	9.41576
316.5/3.7 (21685)	316.463	3.67	3.39264	0.00534	Infinity	Infinity	4.02237	0	6.42294	0	3.68169	0	4.02237
352.3/12.8 (25504)	352.254	12.77	3.38817	0.00539	3.94566	0.596119	6.60658	1.67439	8.166	0	3.17748	2.27351	4.93219
746.6/9.7 (48390)	746.643	9.73	3.37917	0.00548	Infinity	Infinity	41.4891	0	27.3358	0	38.1266	0	41.4891
366.2/1.1 (26850)	366.167	1.07	3.37678	0.0055	Infinity	Infinity	51.7986	0	78.3513	0	47.6342	0	51.7986
132.6/1.1 (8212)	132.577	1.15	3.37539	0.00551	Infinity	Infinity	2.14695	0	3.33136	0	1.97515	0	2.14695
481.2/4.9 (36362)	481.232	4.9	3.36173	0.00566	Infinity	Infinity	12.0958	0	17.583	0	11.1731	0	12.0958
340.3/7.5 (24252)	340.259	7.47	3.36179	0.00566	1.84002	0.264822	38.109	20.7112	39.9965	19.3334	12.8222	6.85014	17.3978
495.2/4.2 (37549)	495.248	4.21	3.35565	0.00572	Infinity	Infinity	2.76538	0	4.00617	0	2.55906	0	2.76538
379.2/3.9 (28047)	379.17	3.89	3.35476	0.00573	Infinity	Infinity	3.89853	0	5.52454	0	3.60863	0	3.89853
231.1/3.0 (15189)	231.112	3.04	3.34922	0.00579	4.51588	0.654743	196.11	43.4266	147.481	0	106.556	65.9013	152.683
372.2/4.0 (27389)	372.154	3.99	3.34781	0.0058	3.66757	0.564378	125.605	34.2475	122.588	0	42.665	51.7711	91.3574
317.0/1.9 (21708)	316.982	1.9	3.34558	0.00583	8.85276	0.947079	5.79675	0.654796	8.51791	0	4.55774	1.0013	5.14195
450.2/3.7 (34007)	450.204	3.68	3.33797	0.00591	1.94833	0.289662	654.421	335.889	592.657	330.305	269.043	87.8255	318.532
626.8/6.0 (44897)	626.828	5.99	3.33555	0.00594	Infinity	Infinity	2.516	0	3.57533	0	2.34232	0	2.516
166.3/2.1 (10677)	166.265	2.11	3.33142	0.00598	Infinity	Infinity	0.78635	0	1.16118	0	0.732975	0	0.78635
190.9/3.9 (12783)	190.931	3.85	3.32906	0.00601	Infinity	Infinity	1.03049	0	1.54941	0	0.961221	0	1.03049
774.6/1.3 (48901)	774.635	1.26	3.326	0.00604	Infinity	Infinity	1.30616	0	1.80572	0	1.21948	0	1.30616
132.2/1.6 (8102)	132.22	1.58	3.32326	0.00607	Infinity	Infinity	37.6177	0	36.4337	0	35.1504	0	37.6177
276.1/1.2 (18426)	276.118	1.15	3.31495	0.00617	1.99738	0.300461	100.671	50.4016	103.18	46.3103	24.8867	28.2679	50.2696
219.0/1.0 (14307)	219.026	0.96	3.30881	0.00624	1.53661	0.186563	420.137	273.419	407.53	257.097	89.3155	74.1025	146.718
1073.7/11.7 (55153)	1073.75	11.65	3.3013	0.00633	67.5749	1.82979	12.7502	0.188682	12.2265	0	11.7886	0.566047	12.5615
468.7/3.2 (35421)	468.688	3.16	3.29539	0.0064	7.64899	0.883604	17.5583	2.2955	19.6652	0	12.8149	4.61692	15.2628
430.2/2.9 (32493)	430.198	2.86	3.28906	0.00647	Infinity	Infinity	0.968717	0	1.28355	0	0.914594	0	0.968717
322.5/3.7 (22083)	322.466	3.68	3.28412	0.00653	1.96936	0.294324	65.6512	33.3364	55.8088	31.2767	27.7368	9.06351	32.3148
261.1/2.5 (17304)	261.086	2.48	3.28305	0.00654	3.39411	0.530726	65.9581	19.4331	61.1426	0	17.7506	28.4731	46.525
341.1/3.6 (24350)	341.138	3.56	3.27969	0.00658	Infinity	Infinity	0.622134	0	0.86909	0	0.589052	0	0.622134
282.1/1.1 (18913)	282.118	1.06	3.2746	0.00665	2.62459	0.419062	98.2388	37.4301	85.5197	33.836	36.7547	31.4191	60.8087
215.0/1.1 (14118)	215.016	1.09	3.27089	0.00669	2.77936	0.443945	93.112	33.5012	100.619	19.7818	42.8247	26.1611	59.6108
249.2/1.0 (16569)	249.152	1.01	3.27038	0.0067	2.78396	0.444663	27.7627	9.97236	29.043	8.77885	7.96293	10.5342	17.7903
202.1/1.1 (13179)	202.07	1.08	3.26897	0.00672	3.4325	0.535611	121.76	35.4726	104.75	0	43.2714	49.2247	86.287
685.2/12.3 (46787)	685.168	12.28	3.26473	0.00677	Infinity	Infinity	1.8961	0	2.38047	0	1.8035	0	1.8961
311.1/1.1 (21242)	311.124	1.14	3.2625	0.0068	2.57024	0.409973	833.825	324.415	662.12	281.022	373.029	219.023	509.409
497.8/3.6 (37825)	497.759	3.62	3.25776	0.00686	Infinity	Infinity	4.71122	0	6.48182	0	4.49073	0	4.71122
1087.2/9.6 (55665)	1087.17	9.61	3.25661	0.00687	27.4303	1.43823	35.5122	1.29463	58.2885	0	32.4232	2.57947	34.2176
337.1/1.0 (23870)	337.06	1.03	3.25648	0.00687	1.66929	0.222531	100.963	60.4825	98.7988	55.8993	26.2839	19.9898	40.4802
234.6/3.7 (15496)	234.611	3.68	3.25357	0.00691	2.07156	0.316297	81.0008	39.1014	70.4797	41.5859	36.6162	11.3676	41.8994
392.2/12.1 (29247)	392.223	12.09	3.25263	0.00692	2.01001	0.303198	25.7903	12.8309	21.3734	12.065	9.28862	5.77913	12.9594
1092.9/9.6 (55843)	1092.89	9.59	3.25088	0.00695	Infinity	Infinity	34.8182	0	43.359	0	33.2589	0	34.8182
877.5/9.8 (50344)	877.494	9.76	3.24965	0.00696	Infinity	Infinity	43.1148	0	56.6407	0	41.1996	0	43.1148
525.3/6.1 (39864)	525.284	6.12	3.23168	0.0072	3.68816	0.56681	8.48748	2.30128	8.50913	0	2.90076	3.66878	6.1862
433.1/1.2 (32694)	433.11	1.17	3.2261	0.00727	11.3962	1.05676	17.6259	1.54665	15.5284	0	14.8557	3.06987	16.0792
932.6/9.9 (50831)	932.636	9.91	3.22248	0.00732	Infinity	Infinity	3.0189	0	1.4808	0	2.90911	0	3.0189
130.5/1.4 (7931)	130.545	1.39	3.2183	0.00738	Infinity	Infinity	1.29301	0	1.72668	0	1.2476	0	1.29301
386.2/2.4 (28730)	386.217	2.41	3.21665	0.0074	3.8456	0.584964	8.13919	2.11649	8.20162	0	3.99879	2.98451	6.02269
342.1/4.0 (24466)	342.142	4.02	3.21363	0.00744	Infinity	Infinity	3.30181	0	3.81267	0	3.1905	0	3.30181
128.1/4.4 (7692)	128.071	4.36	3.21164	0.00747	Infinity	Infinity	0.905353	0	1.11711	0	0.875373	0	0.905353
400.2/3.9 (29941)	400.234	3.95	3.20658	0.00754	6.08252	0.784083	13.4431	2.21012	17.6125	0	8.74342	4.57636	11.233
368.1/1.0 (27001)	368.087	1	3.20272	0.00759	2.36687	0.374174	69.6518	29.4278	81.5078	29.4347	24.3364	21.5496	40.224
378.2/3.7 (27997)	378.221	3.75	3.20192	0.00761	Infinity	Infinity	4.35962	0	5.90458	0	4.22805	0	4.35962
203.1/0.9 (13216)	203.053	0.94	3.20084	0.00762	1.55385	0.191408	7175.65	4617.99	6803.21	4283.45	1825.69	1188.23	2557.66
492.7/3.7 (37332)	492.699	3.7	3.20033	0.00763	2.30531	0.36273	67.6808	29.3586	66.8993	30.612	24.8097	19.5849	38.3222
585.3/4.1 (43113)	585.323	4.13	3.1909	0.00776	37.8228	1.57775	2.81888	0.0745285	3.93697	0	2.65194	0.223585	2.74435
204.1/5.9 (13370)	204.121	5.93	3.18543	0.00784	2.07787	0.317618	12.3996	5.96746	11.1454	4.96189	3.46187	3.69679	6.43214
785.2/9.7 (49034)	785.234	9.7	3.17833	0.00795	9.04763	0.956535	36.3014	4.01226	38.1544	0	29.0206	8.74735	32.2892
282.0/1.0 (18899)	282.048	1.02	3.17834	0.00795	4.51135	0.654307	250.992	55.6357	203.114	0	112.186	109.189	195.356
374.1/6.6 (27628)	374.111	6.59	3.17763	0.00796	Infinity	Infinity	9.24955	0	11.6623	0	9.03899	0	9.24955
400.2/3.8 (29918)	400.185	3.78	3.17681	0.00797	Infinity	Infinity	0.697393	0	0.76705	0	0.681692	0	0.697393
1049.2/11.7 (54174)	1049.22	11.68	3.17639	0.00797	109.733	2.04034	46.3019	0.421951	28.0323	0	44.8174	1.26585	45.88
228.1/6.0 (14840)	228.061	6.02	3.17414	0.00801	8.19292	0.913439	3.32519	0.405862	4.53696	0	2.27855	1.21759	2.91933
171.1/7.0 (11093)	171.1	6.97	3.17121	0.00805	5.7244	0.75773	2.20938	0.385957	2.77461	0	1.41944	0.765919	1.82342
269.1/1.1 (18026)	269.086	1.14	3.17103	0.00805	2.5839	0.412276	124.13	48.0398	114.432	48.4805	36.6176	45.8876	76.0903
267.1/1.1 (17910)	267.077	1.08	3.16871	0.00809	5.26855	0.721691	42.3069	8.03008	42.1166	6.78723	29	11.9864	34.2768
337.5/9.1 (23986)	337.489	9.1	3.1671	0.00811	36.1528	1.55814	4.85658	0.134335	6.12315	0	4.59487	0.403005	4.72224
365.3/13.4 (26770)	365.287	13.42	3.14967	0.00838	1.51588	0.180665	14.0011	9.23626	13.615	9.05799	3.3154	2.35331	4.7648
125.1/7.0 (7630)	125.095	6.99	3.14488	0.00845	Infinity	Infinity	1.12088	0	1.42305	0	1.10677	0	1.12088
1091.0/9.5 (55794)	1091.04	9.54	3.14358	0.00848	16.9633	1.22951	197.534	11.6447	159.725	0	176.854	34.9342	185.889
351.1/7.1 (25341)	351.096	7.14	3.14188	0.0085	1.70592	0.231957	13.6892	8.02457	15.068	7.12247	3.90815	2.83477	5.66467
502.7/3.7 (38183)	502.695	3.71	3.14053	0.00852	3.64393	0.56157	14.125	3.87632	15.7019	0	6.16056	5.68943	10.2487
124.0/1.1 (7607)	124.042	1.14	3.13868	0.00855	3.66943	0.564598	264.353	72.0421	225.755	0	104.655	112.357	192.311
391.5/3.6 (29144)	391.488	3.58	3.13127	0.00867	Infinity	Infinity	0.779324	0	0.836973	0	0.772858	0	0.779324
279.1/1.2 (18651)	279.101	1.2	3.13146	0.00867	3.18082	0.502539	487.728	153.334	398.564	95.4454	226.421	171.306	334.393
285.1/1.1 (19102)	285.101	1.15	3.1297	0.0087	3.44569	0.537277	100.693	29.2227	93.5261	0	29.7111	45.5293	71.4699
120.1/2.6 (7094)	120.15	2.56	3.12703	0.00874	Infinity	Infinity	2.99878	0	3.23145	0	2.97794	0	2.99878
206.4/3.3 (13739)	206.389	3.25	3.12215	0.00882	7.96866	0.901385	9.7599	1.22478	10.8665	0	7.17987	3.2026	8.53511
130.1/6.9 (7749)	130.065	6.88	3.11743	0.0089	5.50188	0.740511	5.60435	1.01862	6.17573	0	3.92596	1.65111	4.58572
165.2/1.1 (10474)	165.178	1.14	3.11346	0.00896	19.7141	1.29478	22.5302	1.14285	34.4987	0	20.7729	3.42854	21.3873
309.0/0.9 (20970)	308.985	0.93	3.11171	0.00899	Infinity	Infinity	5.1471	0	5.99468	0	5.13649	0	5.1471
180.1/4.2 (11587)	180.101	4.22	3.11131	0.009	3.08549	0.489324	56.5197	18.3179	54.259	4.93028	21.7663	22.1356	38.2018
256.1/1.1 (17018)	256.079	1.13	3.1052	0.0091	2.41604	0.383103	39.8979	16.5138	38.0062	15.7937	13.7041	13.3987	23.3841
127.1/3.3 (7664)	127.052	3.3	3.10297	0.00914	3.43374	0.535768	8.13164	2.36816	8.55693	0	2.80805	3.56248	5.76348
277.1/6.4 (18517)	277.118	6.39	3.10165	0.00916	3.4697	0.540292	13.8745	3.99875	13.9362	0	4.51997	6.2181	9.87574
120.2/2.4 (7137)	120.228	2.42	3.10067	0.00918	Infinity	Infinity	0.488806	0	0.538339	0	0.489534	0	0.488806
1043.5/9.7 (53964)	1043.46	9.66	3.09687	0.00924	24.0826	1.3817	37.5481	1.55913	51.6674	0	35.4754	4.6774	35.989
765.3/6.6 (48737)	765.309	6.56	3.09045	0.00935	4.16793	0.61992	27.7375	6.65499	24.9115	0	11.5796	12.5433	21.0825
358.2/13.4 (26209)	358.201	13.37	3.07407	0.00964	2.05114	0.311996	11.6195	5.6649	12.409	6.81318	2.28796	3.93361	5.95461
163.1/10.3 (10311)	163.075	10.31	3.07119	0.0097	6.10273	0.785524	3.07365	0.503651	2.82961	0	2.34843	0.786541	2.57
260.1/1.1 (17214)	260.076	1.13	3.06976	0.00972	3.29173	0.517425	51.2378	15.5656	46.708	0	18.684	21.8294	35.6722

## Sheet: p<0.01 C. americanus brains
Sheet 2: All unique m/z / retention time peaks found to be higher with a p-value <0.01 in samples where O. unilateralis was grown on C. americanus brains compared to all controls for that ant species
Peak Name	m/z	Ret. Time	t-value	p-value	Fold Change	Log (Fold Change)	Mean 1	Mean 2	Median 1	Median 2	Sigma 1	Sigma 2	Delta
462.2/3.6 (34969)	462.232	3.57	7.62471	6.1275e-06	21.9574	1.34158	7.33082	0.333865	7.77319	0	2.47265	1.0016	6.99696
259.1/6.6 (17162)	259.052	6.64	6.73063	2.1015e-05	12.3134	1.09038	30.1325	2.44713	27.494	0	11.8767	3.32384	27.6853
428.2/5.4 (32316)	428.204	5.38	5.16894	0.00023	5.37816	0.730634	89.5341	16.6477	99.4474	0	24.4724	25.6752	72.8864
212.1/2.1 (14024)	212.092	2.11	5.08622	0.00027	Infinity	Infinity	2.68185	0	3.66203	0	1.63735	0	2.68185
472.2/3.5 (35772)	472.235	3.53	4.97508	0.00032	5.69917	0.755811	12.2557	2.15044	12.1825	0	1.95902	4.23945	10.1053
249.1/4.6 (16554)	249.109	4.64	4.58068	0.00063	3.45657	0.538646	7.77796	2.25019	7.44057	2.59633	1.70684	2.35894	5.52776
350.1/1.0 (25251)	350.089	0.97	4.55159	0.00066	10.3357	1.01434	31.3996	3.03797	24.4913	0	14.4318	9.11391	28.3616
267.1/4.6 (17921)	267.12	4.62	4.42184	0.00083	1.60884	0.206513	17.5592	10.9142	18.9911	11.4123	3.8414	1.87353	6.64501
274.0/3.6 (18262)	274.032	3.63	4.33408	0.00097	Infinity	Infinity	6.38921	0	5.35653	0	4.57777	0	6.38921
261.3/3.4 (17355)	261.297	3.4	4.33277	0.00097	95.8647	1.98166	1.64974	0.017209	1.4835	0	1.16775	0.0516271	1.63253
513.3/6.2 (38959)	513.299	6.21	4.28953	0.00105	Infinity	Infinity	10.3006	0	7.11482	0	7.45686	0	10.3006
277.1/6.4 (18517)	277.118	6.39	4.1945	0.00124	5.39091	0.731662	13.2262	2.45343	13.8664	0	5.73059	3.92218	10.7728
376.0/1.0 (27790)	376.048	0.96	4.11304	0.00144	2.50253	0.398379	98.6755	39.4303	97.5327	52.213	14.098	30.0163	59.2451
467.2/2.8 (35330)	467.216	2.78	4.07012	0.00155	13.6207	1.1342	14.4256	1.0591	12.3189	0	9.13886	3.19997	13.3665
174.1/1.7 (11149)	174.052	1.7	4.05541	0.00159	4.18751	0.621956	82.6232	19.7309	69.4995	0	21.5864	30.44	62.8923
146.1/1.1 (9108)	146.091	1.08	4.00276	0.00175	3.26956	0.514489	211.714	64.7531	179.74	33.0597	78.5152	58.4542	146.961
318.1/2.8 (21783)	318.091	2.83	4.00176	0.00176	Infinity	Infinity	1.16284	0	1.26023	0	0.902342	0	1.16284
428.2/5.1 (32313)	428.201	5.1	3.98197	0.00182	10.2709	1.01161	7.20504	0.7015	8.85354	0	4.10663	2.1045	6.50354
182.0/9.1 (11668)	182.019	9.08	3.87895	0.00219	3.1228	0.494544	14.6958	4.70597	14.7595	2.96183	4.75105	4.54893	9.98983
267.1/5.3 (17920)	267.12	5.33	3.85862	0.00227	8.75339	0.942176	2.33649	0.266924	2.47191	0	1.47247	0.550364	2.06957
339.1/1.1 (24121)	339.061	1.09	3.84645	0.00233	5.91276	0.77179	27.6594	4.67791	19.9072	0	15.7662	6.91561	22.9814
216.6/3.7 (14192)	216.6	3.67	3.82318	0.00243	5.29088	0.723528	8.9592	1.69333	9.21327	0	4.40697	2.7755	7.26587
341.0/1.1 (24289)	341.045	1.08	3.75639	0.00274	3.96703	0.598465	42.9943	10.8379	32.7723	13.7825	21.9839	10.5676	32.1564
261.1/3.3 (17333)	261.144	3.35	3.73919	0.00283	4.81321	0.682434	1164.06	241.846	1000.26	198.374	568.227	363.095	922.21
545.1/14.4 (41010)	545.059	14.42	3.66985	0.00321	281.153	2.44894	3.51923	0.0125171	3.6665	0	2.96678	0.0375514	3.50671
483.1/2.9 (36515)	483.12	2.89	3.65209	0.00331	2.41548	0.383004	15.87	6.57011	17.1893	6.46084	4.49598	4.59969	9.29986
255.1/5.6 (16983)	255.112	5.62	3.62005	0.00351	5.33899	0.727459	68.4223	12.8156	58.3489	0	33.7472	23.8367	55.6067
357.2/1.2 (26036)	357.177	1.2	3.61625	0.00354	5.57753	0.746442	23.7113	4.25123	15.8328	0	12.7419	7.64476	19.4601
714.3/4.5 (47598)	714.338	4.49	3.61618	0.00354	3.0595	0.485651	7.78838	2.54563	7.37792	0	1.39904	3.02583	5.24275
262.1/3.3 (17566)	262.147	3.35	3.57784	0.0038	5.37272	0.730194	180.366	33.5708	147.183	18.482	104.817	51.2159	146.796
362.1/1.1 (26542)	362.085	1.13	3.50996	0.0043	5.35631	0.728866	50.5638	9.44004	36.5558	0	28.9439	15.5876	41.1238
320.2/10.5 (21940)	320.16	10.48	3.50072	0.00438	1.88548	0.275423	14.6834	7.78759	13.1376	7.36922	3.48743	3.55344	6.89578
385.2/2.8 (28634)	385.174	2.75	3.4932	0.00444	27.6153	1.44115	3.84134	0.139102	4.07205	0	3.23778	0.417305	3.70224
202.1/1.1 (13179)	202.07	1.08	3.48371	0.00452	3.47033	0.54037	121.294	34.9518	113.838	0	34.9287	48.494	86.3422
156.1/2.8 (9658)	156.064	2.79	3.48098	0.00454	3.98323	0.600235	5.88419	1.47724	5.12132	0	3.0349	1.76702	4.40694
165.4/1.2 (10502)	165.362	1.15	3.47989	0.00455	Infinity	Infinity	815.744	0	483.767	0	727.933	0	815.744
279.4/2.4 (18703)	279.41	2.44	3.46132	0.00471	Infinity	Infinity	3.30714	0	3.28558	0	2.96697	0	3.30714
349.2/3.6 (25224)	349.194	3.63	3.43873	0.00491	15.283	1.18421	2.00804	0.131391	1.44832	0	1.60038	0.394172	1.87665
204.1/5.9 (13370)	204.121	5.93	3.4323	0.00496	2.04715	0.311149	11.1778	5.46017	10.2781	4.96189	3.45899	2.71973	5.71759
340.2/1.1 (24223)	340.153	1.14	3.41694	0.00511	16.2125	1.20985	5.61474	0.346323	5.13678	0	4.55689	1.03897	5.26842
516.3/4.5 (39178)	516.263	4.48	3.39817	0.00529	Infinity	Infinity	0.66589	0	1.06669	0	0.608499	0	0.66589
1041.1/9.6 (53891)	1041.07	9.63	3.3962	0.00531	Infinity	Infinity	50.6028	0	80.4769	0	46.2684	0	50.6028
516.2/4.3 (39149)	516.178	4.31	3.38204	0.00545	9.48287	0.97694	5.91887	0.624165	5.67453	0	4.40844	1.44904	5.29471
533.3/4.0 (40346)	533.262	4.04	3.37579	0.00551	Infinity	Infinity	4.79173	0	7.1946	0	4.40778	0	4.79173
183.4/1.1 (11931)	183.431	1.14	3.37077	0.00556	Infinity	Infinity	2.74549	0	4.04881	0	2.52926	0	2.74549
268.1/1.1 (17982)	268.099	1.14	3.36996	0.00557	4.90195	0.690369	43.9221	8.96012	33.3831	5.69902	26.6589	12.7904	34.962
323.2/4.3 (22159)	323.198	4.25	3.36167	0.00566	Infinity	Infinity	1.22347	0	1.75696	0	1.13016	0	1.22347
250.2/1.5 (16607)	250.169	1.46	3.3483	0.0058	Infinity	Infinity	2.77189	0	3.87936	0	2.57072	0	2.77189
1029.2/9.7 (53493)	1029.17	9.66	3.33887	0.0059	Infinity	Infinity	3.97839	0	5.48622	0	3.70008	0	3.97839
505.3/5.5 (38372)	505.295	5.48	3.30779	0.00625	Infinity	Infinity	1.52671	0	1.99863	0	1.43325	0	1.52671
282.1/1.1 (18913)	282.118	1.06	3.30512	0.00628	2.93237	0.467219	108.791	37.0999	103.785	38.1118	51.3962	30.7841	71.6907
324.8/3.7 (22311)	324.836	3.65	3.28921	0.00647	Infinity	Infinity	2.21488	0	2.88256	0	2.09104	0	2.21488
182.1/6.3 (11684)	182.081	6.35	3.2878	0.00649	5.16624	0.713175	9.44723	1.82865	8.38092	0	4.63302	3.89314	7.61858
174.1/1.1 (11150)	174.052	1.14	3.27718	0.00661	5.09289	0.706964	39.6129	7.77809	25.3853	0	23.7283	13.1701	31.8348
454.3/5.9 (34341)	454.343	5.89	3.27536	0.00664	15.8308	1.1995	5.31718	0.335875	4.92698	0	4.50255	1.00762	4.9813
301.1/1.2 (20441)	301.083	1.2	3.26927	0.00671	12.9321	1.11167	28.1908	2.17991	20.4198	0	22.9099	6.53974	26.0109
323.2/3.5 (22143)	323.171	3.46	3.26816	0.00673	Infinity	Infinity	1.17445	0	1.5322	0	1.11592	0	1.17445
345.9/0.9 (24876)	345.897	0.95	3.26507	0.00676	6.4901	0.812252	28.3932	4.37485	27.9961	0	18.4567	9.51721	24.0184
176.1/6.9 (11297)	176.069	6.88	3.25817	0.00685	1.50637	0.177932	41.09	27.2775	42.3518	24.7811	6.7563	7.98917	13.8125
234.1/1.1 (15475)	234.099	1.05	3.25597	0.00688	Infinity	Infinity	7.89221	0	9.84824	0	7.52699	0	7.89221
130.1/6.9 (7749)	130.065	6.88	3.23276	0.00718	4.2062	0.62389	6.93376	1.64846	8.68313	0.275151	4.24718	1.96678	5.2853
441.2/1.1 (33336)	441.186	1.13	3.23224	0.00719	8.21284	0.914494	109.123	13.2868	118.961	0	72.7977	39.8605	95.8357
287.1/2.3 (19215)	287.1	2.29	3.22503	0.00729	Infinity	Infinity	25.4372	0	30.5755	0	24.4927	0	25.4372
418.1/3.0 (31466)	418.146	3.01	3.21766	0.00739	Infinity	Infinity	2.81373	0	3.26702	0	2.71547	0	2.81373
333.1/1.1 (23251)	333.104	1.14	3.20959	0.0075	3.93024	0.594419	32.658	8.30944	25.8706	0.636792	10.9533	14.7475	24.3486
250.4/1.1 (16659)	250.426	1.09	3.19361	0.00772	Infinity	Infinity	1.03701	0	1.26634	0	1.00833	0	1.03701
325.7/3.6 (22479)	325.704	3.64	3.19161	0.00775	Infinity	Infinity	3.06242	0	3.42581	0	2.9796	0	3.06242
456.2/7.4 (34466)	456.232	7.37	3.17844	0.00794	Infinity	Infinity	9.86311	0	13.2315	0	9.63614	0	9.86311
121.0/3.7 (7366)	121.026	3.66	3.16739	0.00811	3.30595	0.519296	10.9552	3.31379	9.20252	2.76374	4.75337	4.09452	7.64144
560.8/14.4 (41882)	560.829	14.44	3.15804	0.00825	Infinity	Infinity	2.09076	0	2.45685	0	2.05584	0	2.09076
488.2/3.7 (36923)	488.235	3.67	3.15579	0.00829	2.28159	0.358237	38.1408	16.7168	33.371	13.373	10.8794	12.7682	21.4241
174.1/1.0 (11155)	174.075	1.03	3.14061	0.00852	3.49045	0.542882	112.919	32.3508	118.791	0	38.3001	49.3921	80.5681
500.2/10.0 (38018)	500.181	9.97	3.12976	0.0087	Infinity	Infinity	2.26316	0	2.80995	0	2.24547	0	2.26316
206.4/3.3 (13751)	206.421	3.25	3.12725	0.00874	23.2735	1.36686	5.36347	0.230453	3.94851	0	5.00233	0.69136	5.13301
408.1/1.2 (30579)	408.123	1.16	3.12367	0.00879	4.91131	0.691197	25.1141	5.11353	26.7	0	12.7122	10.8105	20.0006
159.4/3.3 (9842)	159.38	3.28	3.11043	0.00901	Infinity	Infinity	4.48445	0	5.18173	0	4.47705	0	4.48445
395.7/2.8 (29514)	395.667	2.81	3.10955	0.00903	2.30516	0.362701	41.7523	18.1125	29.3128	19.0363	19.2716	9.6415	23.6398
324.2/2.7 (22205)	324.155	2.7	3.09908	0.00921	6.35934	0.803412	8.12363	1.27743	6.11767	1.25734	6.49801	1.55477	6.8462
195.9/7.0 (12958)	195.919	7.04	3.09596	0.00926	Infinity	Infinity	0.410507	0	0.49673	0	0.411745	0	0.410507
327.2/3.0 (22628)	327.157	3	3.09511	0.00927	13.7255	1.13753	1.72205	0.125464	1.69661	0	1.51082	0.376391	1.59659
429.2/5.4 (32408)	429.204	5.38	3.09089	0.00935	15.4758	1.18965	13.6129	0.879622	11.9925	0	12.2362	2.63887	12.7332
197.1/2.9 (12997)	197.089	2.86	3.08731	0.00941	Infinity	Infinity	1.78608	0	2.13544	0	1.79648	0	1.78608
217.2/9.3 (14257)	217.196	9.29	3.08219	0.0095	Infinity	Infinity	1.15809	0	1.20544	0	1.16677	0	1.15809
237.1/2.3 (15577)	237.062	2.35	3.07561	0.00962	Infinity	Infinity	0.73034	0	0.708426	0	0.737388	0	0.73034
260.1/1.1 (17214)	260.076	1.13	3.06214	0.00986	3.2336	0.509687	55.2909	17.0988	61.6549	0	13.6387	25.6322	38.1921
497.1/14.2 (37719)	497.119	14.16	3.05571	0.00998	Infinity	Infinity	2.71723	0	3.28858	0	2.76132	0	2.71723

## Sheet: p<0.01 C. pennsylvanicus brains
Sheet 3: All unique m/z / retention time peaks found to be higher with a p-value <0.01 in samples where O. unilateralis was grown on C. pennsylvanicus brains compared to all controls for that ant species
Peak Name	m/z	Ret. Time	t-value	p-value	Fold Change	Log (Fold Change)	Mean 1	Mean 2	Median 1	Median 2	Sigma 1	Sigma 2	Delta
406.2/1.0 (30439)	406.169	1.04	13.24	1.605e-08	81.2107	1.90961	32.6792	0.4024	32.4839	0	7.37511	1.2072	32.2768
105.1/1.2 (6529)	105.055	1.16	9.6306	5.3703e-07	9.46892	0.9763	5.01781	0.529924	5.18954	0	0.859245	0.823324	4.48788
342.1/3.5 (24467)	342.144	3.51	5.64167	0.00011	11.9466	1.07724	9.52511	0.797306	9.56945	0	3.85731	2.02476	8.7278
157.1/2.7 (9724)	157.075	2.66	5.28631	0.00019	Infinity	Infinity	2.54822	0	2.78177	0	1.49688	0	2.54822
160.3/9.1 (9950)	160.346	9.09	5.24004	0.00021	9.97199	0.998782	549.112	55.0654	622.608	0	176.46	165.196	494.046
323.1/3.7 (22123)	323.132	3.67	5.07827	0.00027	Infinity	Infinity	1.92404	0	2.27437	0	1.17653	0	1.92404
410.7/4.2 (30777)	410.674	4.22	5.08324	0.00027	Infinity	Infinity	19.7916	0	23.527	0	12.0905	0	19.7916
350.1/1.0 (25251)	350.089	0.97	5.05061	0.00028	6.12008	0.786757	31.8679	5.2071	29.112	0	10.4918	8.9056	26.6608
846.0/9.1 (49916)	846.043	9.12	5.00893	0.0003	Infinity	Infinity	3.87835	0	5.09452	0	2.40439	0	3.87835
710.4/4.8 (47482)	710.353	4.78	4.85349	0.0004	12.354	1.09181	4.40962	0.356938	3.95712	0	2.10476	1.07082	4.05268
373.2/3.5 (27519)	373.156	3.51	4.78784	0.00044	8.43486	0.926078	37.1033	4.3988	40.0494	0	11.127	12.7694	32.7045
204.1/5.9 (13370)	204.121	5.93	4.7725	0.00045	1.90896	0.280798	8.80191	4.61083	8.44365	4.96189	1.18992	1.73501	4.19108
229.6/3.3 (15042)	229.558	3.34	4.7299	0.00049	Infinity	Infinity	4.26169	0	4.99894	0	2.79791	0	4.26169
267.1/4.5 (17937)	267.142	4.49	4.71526	0.0005	Infinity	Infinity	1.3628	0	1.36999	0	0.89749	0	1.3628
136.2/1.1 (8528)	136.2	1.13	4.68203	0.00053	14.3601	1.15716	33.2203	2.31338	33.985	0	19.9426	3.35314	30.9069
255.1/5.6 (16983)	255.112	5.62	4.51888	0.0007	5.20704	0.716591	66.5676	12.7841	67.3487	0	15.0931	23.8555	53.7834
299.3/13.5 (20348)	299.259	13.48	4.43973	0.00081	4.53783	0.656848	7.15059	1.57577	6.07003	0	2.74313	1.95947	5.57481
413.2/6.3 (31038)	413.218	6.35	4.1361	0.00138	2.01451	0.304168	52.0962	25.8606	46.9829	24.0337	13.0296	10.4453	26.2357
274.0/0.9 (18251)	273.961	0.94	4.09537	0.00148	2.68652	0.429191	37.3803	13.914	35.7997	18.9424	5.28203	12.0145	23.4663
560.8/3.6 (41879)	560.784	3.58	4.02517	0.00168	11.4495	1.05879	6.22067	0.543313	6.67001	0	3.72427	1.62994	5.67736
431.2/1.1 (32557)	431.155	1.11	4.01683	0.00171	4.1973	0.62297	47.7475	11.3758	48.7938	0	7.57549	19.1472	36.3717
398.1/3.5 (29691)	398.148	3.53	4.01166	0.00173	4.99323	0.698382	10.4854	2.09993	11.3736	0	5.20511	2.74218	8.3855
652.4/6.9 (45753)	652.412	6.91	4.00188	0.00176	5.03677	0.702152	13.6052	2.70119	13.1271	0	3.39175	5.48116	10.9041
575.6/5.9 (42623)	575.61	5.88	3.9489	0.00193	14.9445	1.17448	23.6579	1.58305	34.3153	0	16.0071	4.74914	22.0748
158.0/0.9 (9746)	158.016	0.95	3.94129	0.00196	21.7146	1.33675	7.77321	0.357971	7.37382	0	5.64152	1.07391	7.41524
187.5/9.1 (12190)	187.528	9.1	3.84313	0.00234	2.25851	0.353822	35.3411	15.648	34.8579	17.8609	8.59362	9.46968	19.6931
246.0/1.0 (16207)	245.952	0.96	3.83463	0.00238	9.84867	0.993378	19.508	1.98077	22.4132	0	12.8883	4.20414	17.5272
327.2/3.6 (22644)	327.185	3.63	3.83258	0.00238	4.76383	0.677956	7.39364	1.55204	5.44891	1.68736	4.15761	1.59941	5.8416
413.1/13.5 (30991)	413.128	13.48	3.82867	0.0024	44.7251	1.65055	4.56266	0.102016	3.71927	0	3.59189	0.306047	4.46065
256.1/5.6 (17032)	256.113	5.59	3.80716	0.0025	5.16285	0.712889	9.4326	1.82702	9.80636	0	2.3427	4.0617	7.60559
182.8/1.2 (11805)	182.824	1.16	3.79335	0.00256	Infinity	Infinity	7.21642	0	5.67566	0	5.90748	0	7.21642
436.2/3.5 (32971)	436.179	3.53	3.76571	0.00269	10.3763	1.01604	5.93154	0.571643	4.15477	0	3.69958	1.71006	5.3599
454.6/5.0 (34342)	454.561	4.95	3.75157	0.00276	Infinity	Infinity	7.13866	0	6.3103	0	5.9089	0	7.13866
331.2/15.0 (23100)	331.22	15	3.59934	0.00365	2.6348	0.420748	9.68701	3.67656	8.06463	3.87649	4.8348	1.32546	6.01045
148.1/1.0 (9382)	148.06	1.02	3.54706	0.00402	1.30888	0.116898	504.588	385.512	482.667	361.74	51.2228	64.2	119.075
370.1/1.2 (27143)	370.108	1.17	3.52444	0.00419	8.86395	0.947627	43.0945	4.86178	51.009	0	27.9533	13.2921	38.2328
372.2/3.5 (27388)	372.154	3.51	3.49812	0.0044	3.68555	0.566502	201.379	54.6404	192.115	0	52.3182	84.3527	146.739
648.8/9.9 (45605)	648.824	9.85	3.45721	0.00474	5.88026	0.769397	9.23303	1.57017	10.9645	0	5.28516	3.11774	7.66286
387.2/10.0 (28815)	387.212	10.05	3.40295	0.00524	Infinity	Infinity	9.28769	0	6.89686	0	8.47531	0	9.28769
617.3/5.5 (44525)	617.304	5.46	3.39951	0.00527	Infinity	Infinity	4.63638	0	7.51485	0	4.23512	0	4.63638
534.2/5.7 (40391)	534.248	5.75	3.39305	0.00534	Infinity	Infinity	4.27943	0	6.69224	0	3.91651	0	4.27943
343.2/4.8 (24618)	343.215	4.78	3.37941	0.00547	Infinity	Infinity	3.75892	0	5.86814	0	3.45402	0	3.75892
609.1/4.8 (44171)	609.095	4.79	3.37923	0.00548	Infinity	Infinity	4.34807	0	6.50289	0	3.9956	0	4.34807
374.2/3.9 (27648)	374.164	3.87	3.37729	0.0055	Infinity	Infinity	3.64146	0	5.41927	0	3.34819	0	3.64146
126.1/1.1 (7639)	126.065	1.1	3.37109	0.00556	Infinity	Infinity	5.3447	0	7.94804	0	4.92329	0	5.3447
268.1/1.1 (18002)	268.137	1.13	3.36957	0.00557	Infinity	Infinity	9.58933	0	14.4942	0	8.83723	0	9.58933
150.4/1.1 (9516)	150.445	1.12	3.36755	0.0056	Infinity	Infinity	3.21759	0	4.93762	0	2.96701	0	3.21759
207.0/13.4 (13800)	207.032	13.43	3.36738	0.0056	Infinity	Infinity	1.18139	0	1.76489	0	1.08944	0	1.18139
131.0/9.3 (7975)	130.965	9.29	3.36711	0.0056	2.56332	0.408802	10.0118	3.90581	9.417	4.46955	3.26589	3.24381	6.106
250.5/1.1 (16674)	250.497	1.09	3.36653	0.00561	9.10852	0.959448	18.5185	2.0331	16.9174	0	14.5643	3.09115	16.4854
408.1/1.1 (30589)	408.145	1.05	3.36119	0.00566	Infinity	Infinity	6.4546	0	9.798	0	5.96321	0	6.4546
745.3/4.6 (48310)	745.331	4.56	3.35505	0.00573	Infinity	Infinity	5.75843	0	8.4262	0	5.32976	0	5.75843
373.2/4.0 (27520)	373.158	3.98	3.34231	0.00586	4.62231	0.664859	22.6631	4.90299	20.9974	0	7.98103	10.2122	17.7601
805.6/9.1 (49385)	805.567	9.13	3.33211	0.00597	Infinity	Infinity	92.7777	0	130.086	0	86.4624	0	92.7777
409.2/1.4 (30663)	409.179	1.42	3.33206	0.00598	Infinity	Infinity	18.5478	0	25.2365	0	17.2855	0	18.5478
417.1/1.8 (31352)	417.104	1.77	3.32074	0.0061	Infinity	Infinity	1.51334	0	2.08974	0	1.41516	0	1.51334
444.2/4.1 (33581)	444.244	4.06	3.31846	0.00613	2.50617	0.39901	35.3607	14.1095	33.0356	14.3617	14.6417	9.51523	21.2512
502.8/5.6 (38194)	502.775	5.6	3.31041	0.00622	Infinity	Infinity	2.60538	0	3.58712	0	2.44395	0	2.60538
993.0/9.6 (52238)	992.967	9.56	3.30089	0.00633	29505.7	4.46991	125.594	0.0042566	165.742	0	118.148	0.0127698	125.589
806.7/9.2 (49430)	806.701	9.16	3.29437	0.00641	Infinity	Infinity	5.07466	0	6.82838	0	4.78341	0	5.07466
493.7/5.8 (37405)	493.738	5.75	3.29221	0.00643	2.91621	0.464818	21.2545	7.28841	18.639	4.28777	7.93832	7.43356	13.9661
1065.5/9.7 (54795)	1065.47	9.72	3.28823	0.00648	6.23415	0.794777	7.36345	1.18115	7.28677	0	5.07272	2.04376	6.1823
351.1/1.1 (25349)	351.126	1.15	3.27415	0.00665	82.0034	1.91383	6.28137	0.0765989	8.42394	0	5.87579	0.229797	6.20477
532.5/4.6 (40306)	532.527	4.57	3.26476	0.00677	Infinity	Infinity	2.35472	0	3.11585	0	2.23971	0	2.35472
190.9/2.8 (12775)	190.93	2.79	3.26029	0.00683	Infinity	Infinity	1.31291	0	1.65101	0	1.2505	0	1.31291
532.3/3.5 (40285)	532.271	3.52	3.25992	0.00683	43.1646	1.63513	6.4118	0.148543	9.58899	0	5.91692	0.540948	6.26325
378.2/3.7 (27997)	378.221	3.75	3.25616	0.00688	Infinity	Infinity	4.63754	0	6.6002	0	4.42267	0	4.63754
286.1/3.7 (19182)	286.14	3.68	3.25408	0.0069	Infinity	Infinity	2.63022	0	3.2396	0	2.50996	0	2.63022
357.2/9.1 (26057)	357.213	9.11	3.25171	0.00693	Infinity	Infinity	8.9025	0	11.2366	0	8.50166	0	8.9025
1019.3/9.6 (53135)	1019.31	9.6	3.24033	0.00708	Infinity	Infinity	3.50011	0	4.8048	0	3.35425	0	3.50011
950.8/9.6 (51133)	950.812	9.56	3.2376	0.00712	12.5654	1.09918	14.7802	1.17626	18.689	0	12.8488	1.60596	13.6039
499.0/1.4 (37932)	498.978	1.4	3.23563	0.00714	2.17606	0.33767	22.1659	10.1863	22.4415	10.5723	8.02963	5.81842	11.9796
979.6/9.6 (51898)	979.575	9.59	3.23194	0.00719	258.628	2.41268	32.357	0.12511	39.7008	0	30.9643	0.37533	32.2319
232.1/3.1 (15324)	232.112	3.05	3.232	0.00719	3.52964	0.54773	21.5237	6.098	22.1644	0	4.29946	10.0294	15.4257
283.1/1.1 (18975)	283.137	1.06	3.22839	0.00724	Infinity	Infinity	64.9301	0	79.4107	0	62.4544	0	64.9301
282.1/1.1 (18913)	282.118	1.06	3.22852	0.00724	2.84552	0.454162	96.2241	33.816	92.9983	23.3714	33.6165	35.1644	62.4081
377.1/1.1 (27867)	377.095	1.11	3.22077	0.00734	4.81086	0.682223	35.2802	7.33345	31.8865	0	17.5797	14.4391	27.9467
202.1/1.1 (13179)	202.07	1.08	3.19425	0.00771	3.35549	0.525757	137.742	41.0496	126.483	0	41.4812	59.6457	96.6922
342.1/4.0 (24466)	342.142	4.02	3.19301	0.00773	Infinity	Infinity	1.82143	0	2.45474	0	1.77139	0	1.82143
373.3/9.1 (27578)	373.323	9.1	3.18689	0.00782	Infinity	Infinity	6.51114	0	3.14151	0	6.34443	0	6.51114
271.1/3.8 (18137)	271.107	3.83	3.18264	0.00788	2.19427	0.341291	18.6913	8.5182	15.9855	9.52808	7.11353	4.89487	10.1731
141.0/1.6 (8855)	141.013	1.56	3.18196	0.00789	2.54757	0.406127	8.51318	3.34168	9.20405	2.54454	3.15699	2.7843	5.1715
619.2/14.2 (44584)	619.245	14.22	3.17468	0.008	Infinity	Infinity	3.62823	0	4.27715	0	3.54893	0	3.62823
182.1/6.3 (11684)	182.081	6.35	3.17428	0.00801	4.13995	0.616995	7.5705	1.82865	8.21808	0	1.11279	3.89314	5.74186
182.7/1.1 (11781)	182.731	1.14	3.17	0.00807	43.1644	1.63513	6.9633	0.16132	9.53814	0	6.62791	0.483961	6.80198
442.3/4.6 (33439)	442.257	4.63	3.17026	0.00807	29.3537	1.46766	6.2813	0.213986	8.90147	0	5.87323	0.641959	6.06732
451.2/13.7 (34101)	451.182	13.74	3.1625	0.00818	Infinity	Infinity	4.52466	0	5.8646	0	4.44282	0	4.52466
611.2/13.9 (44248)	611.219	13.86	3.16108	0.0082	1.49822	0.175577	77.7763	51.9123	75.7475	48.1593	15.0377	14.4812	25.864
575.3/3.6 (42585)	575.255	3.63	3.15843	0.00824	Infinity	Infinity	2.94547	0	3.26637	0	2.89592	0	2.94547
633.8/6.9 (45146)	633.792	6.91	3.1562	0.00828	Infinity	Infinity	3.23574	0	4.12799	0	3.18355	0	3.23574
158.0/0.9 (9751)	158.038	0.94	3.15238	0.00834	3.57847	0.553697	20.1365	5.62712	21.1571	0	3.63804	9.77355	14.5094
124.0/1.1 (7607)	124.042	1.14	3.14614	0.00844	4.45903	0.64924	264.415	59.2988	216.393	0	97.7885	125.349	205.116
232.1/1.1 (15320)	232.101	1.14	3.11084	0.00901	2.61906	0.418145	22.7299	8.67865	24.0152	10.6812	5.877	9.00543	14.0512
559.3/3.7 (41810)	559.303	3.74	3.10914	0.00904	Infinity	Infinity	2.26446	0	2.65347	0	2.26166	0	2.26446
271.1/3.6 (18141)	271.129	3.65	3.10252	0.00915	22.1175	1.34474	4.18074	0.189024	3.49375	0	3.95854	0.382279	3.99172
269.1/1.1 (18026)	269.086	1.14	3.10112	0.00917	2.64673	0.422709	119.123	45.0076	105.174	35.7092	30.9383	47.7004	74.1152
317.1/1.1 (21714)	317.079	1.09	3.09661	0.00925	Infinity	Infinity	6.33579	0	6.30916	0	6.35356	0	6.33579
262.1/2.4 (17543)	262.088	2.38	3.09411	0.00929	Infinity	Infinity	4.19079	0	5.38861	0	4.20594	0	4.19079
301.1/1.2 (20441)	301.083	1.2	3.07441	0.00964	5.31393	0.725416	15.9865	3.00841	18.9468	0	9.05911	6.69943	12.9781
362.1/0.9 (26547)	362.107	0.94	3.07389	0.00965	23.775	1.37612	4.29338	0.180584	5.30897	0	4.08357	0.541752	4.1128
263.1/3.6 (17616)	263.103	3.57	3.06746	0.00976	2.77146	0.442709	7.7872	2.80978	6.92638	3.77022	3.10032	2.80871	4.97742
532.3/4.9 (40280)	532.261	4.87	3.0648	0.00981	255.749	2.40781	3.56777	0.0139503	4.53534	0	3.60029	0.0418508	3.55382
233.1/1.0 (15408)	233.06	0.96	3.06071	0.00989	Infinity	Infinity	5.92566	0	5.76818	0	6.01197	0	5.92566
322.2/3.6 (22054)	322.173	3.59	3.05735	0.00995	2.27578	0.35713	33.0165	14.5078	32.2952	14.8559	11.1217	10.717	18.5087

## Sheet: p<0.01 F. dolosa brains
Sheet 4: All unique m/z / retention time peaks found to be higher with a p-value <0.01 in samples where O. unilateralis was grown on F. dolosa brains compared to all controls for that ant species
Peak Name	m/z	Ret. Time	t-value	p-value	Fold Change	Log (Fold Change)	Mean 1	Mean 2	Median 1	Median 2	Sigma 1	Sigma 2	Delta
183.1/12.6 (11837)	183.08	12.64	7.59609	6.3643e-06	7.58935	0.880205	10.6455	1.40269	10.4682	0	1.81936	2.34167	9.2428
277.1/6.4 (18517)	277.118	6.39	6.2128	4.499e-05	12.6929	1.10356	3.92146	0.308951	4.76043	0	1.58101	0.6167	3.61251
267.1/1.1 (17910)	267.077	1.08	5.87288	7.5642e-05	10.6889	1.02893	74.9966	7.0163	83.5989	0	31.5402	12.1909	67.9803
587.6/4.3 (43219)	587.596	4.25	5.23504	0.00021	Infinity	Infinity	5.21799	0	5.90763	0	3.09518	0	5.21799
529.3/3.5 (40136)	529.284	3.46	5.19776	0.00022	8.62269	0.935643	38.6358	4.48071	37.8175	0	15.1843	9.63875	34.1551
255.1/5.6 (16983)	255.112	5.62	5.09705	0.00026	7.9466	0.900181	102.945	12.9547	107.446	0	43.3238	23.7579	89.9908
186.0/6.0 (12075)	186.02	5.95	5.10358	0.00026	3.24987	0.511866	3.82018	1.17549	4.05904	1.30588	0.882846	0.951322	2.64469
508.1/1.4 (38567)	508.07	1.41	5.07432	0.00027	4.96974	0.696333	21.7638	4.37927	19.2215	2.50406	6.98156	5.67624	17.3845
256.1/5.6 (17032)	256.113	5.59	4.87324	0.00038	8.52984	0.930941	15.5842	1.82702	17.2361	0	6.62208	4.0617	13.7571
268.1/1.1 (17982)	268.099	1.14	4.77899	0.00045	5.22642	0.718204	54.2047	10.3713	62.2047	5.87052	20.75	13.7961	43.8334
139.0/3.7 (8824)	139.037	3.65	4.72412	0.00049	4.48086	0.651362	9.0103	2.01084	8.70872	0	2.35243	2.79596	6.99946
186.2/9.9 (12106)	186.22	9.86	4.67915	0.00053	5.63983	0.751266	5.84535	1.03644	5.7709	0	1.70389	1.90812	4.80891
1083.4/9.6 (55545)	1083.45	9.55	4.61784	0.00059	22.55	1.35315	21.5994	0.957844	21.9394	0	13.7233	1.47329	20.6416
588.1/2.9 (43231)	588.145	2.86	4.58775	0.00062	6.18474	0.791321	69.2392	11.1952	70.5138	7.34619	33.5295	14.4796	58.044
127.0/3.4 (7652)	127.038	3.37	4.5093	0.00071	1.48612	0.172052	75.5212	50.8178	69.5495	50.6026	14.0124	6.82096	24.7033
160.1/9.1 (9902)	160.128	9.1	4.49743	0.00073	Infinity	Infinity	3.20689	0	2.76156	0	2.21423	0	3.20689
275.1/5.3 (18407)	275.141	5.29	4.49524	0.00073	4.59758	0.66253	8.1273	1.76773	9.07441	0	2.75131	2.4218	6.35957
496.2/2.0 (37586)	496.204	2.02	4.40752	0.00085	Infinity	Infinity	2.62079	0	3.24018	0	1.84646	0	2.62079
132.1/5.5 (8059)	132.101	5.52	4.36563	0.00092	1.63712	0.214079	15.2568	9.31931	15.073	9.16976	3.01021	2.09468	5.93747
282.0/1.0 (18899)	282.048	1.02	4.35436	0.00094	4.97889	0.697132	409.972	82.3422	417.487	46.5172	183.26	102.487	327.63
349.9/1.0 (25242)	349.937	1.01	4.27741	0.00107	5.59594	0.747873	47.6549	8.51598	56.0099	5.93374	25.888	8.28139	39.139
303.1/8.2 (20687)	303.123	8.21	4.26713	0.00109	12.8801	1.10992	1.68865	0.131105	2.09725	0	0.987597	0.393314	1.55754
244.1/1.0 (16019)	244.091	1.01	4.25686	0.00111	4.17861	0.621031	356.622	85.3447	360.041	60.1396	169.743	71.932	271.277
581.5/9.5 (42910)	581.515	9.54	4.23322	0.00116	4.70568	0.672622	11.3054	2.40251	12.0998	1.87514	4.83114	3.10733	8.90291
352.1/6.6 (25443)	352.129	6.57	4.18638	0.00126	1.83253	0.26305	117.167	63.9376	129.094	59.9921	32.0957	16.2609	53.2297
440.0/1.0 (33226)	440.013	0.95	4.14274	0.00136	5.14126	0.71107	95.0003	18.478	83.3568	0	39.6749	29.2915	76.5223
294.0/1.1 (19800)	294	1.08	4.12207	0.00142	4.23582	0.626938	70.1634	16.5643	72.9405	0	23.8902	23.0178	53.5991
266.1/1.0 (17865)	266.073	1.03	4.09004	0.0015	3.66256	0.563785	558.992	152.623	526.198	143.655	248.893	128.923	406.369
285.1/1.1 (19102)	285.101	1.15	4.06287	0.00157	5.17106	0.713579	151.112	29.2227	159.868	0	67.3293	45.5293	121.89
569.3/3.1 (42291)	569.291	3.14	4.05668	0.00159	3.02032	0.480054	21.6143	7.15628	22.2889	7.40436	3.42138	7.44239	14.458
283.0/1.1 (18942)	283.045	1.08	4.01917	0.0017	3.98781	0.600734	59.9202	15.0259	68.462	0	19.1601	20.4454	44.8944
220.1/6.2 (14364)	220.099	6.16	4.00143	0.00176	1.59636	0.20313	13.8169	8.65523	13.4985	8.38183	2.63376	2.13408	5.16162
397.2/12.1 (29640)	397.182	12.09	3.99042	0.00179	4.38339	0.64181	12.7722	2.91378	15.8347	3.06224	6.26857	3.12731	9.85843
312.1/1.1 (21356)	312.118	1.14	3.98554	0.00181	6.11112	0.786121	460.354	75.3306	469.705	0	233.024	133.589	385.023
221.0/1.0 (14492)	221.024	0.96	3.98633	0.00181	3.28738	0.516849	58.1291	17.6825	64.6234	16.7614	22.2409	15.7806	40.4466
604.1/2.7 (43971)	604.14	2.65	3.94759	0.00194	7.77072	0.890461	48.1532	6.19675	41.9411	2.71148	30.7021	8.56334	41.9564
374.2/7.9 (27652)	374.171	7.9	3.93954	0.00196	1.84057	0.264952	26.0857	14.1726	24.6787	14.0797	6.93185	4.47925	11.913
614.3/4.1 (44403)	614.277	4.13	3.929	0.002	3.47648	0.54114	10.5853	3.04484	10.4641	0	2.72668	3.74716	7.54048
227.2/11.7 (14776)	227.163	11.73	3.92017	0.00203	3.90807	0.591962	10.5905	2.7099	12.7696	1.75874	3.97261	3.4049	7.88058
421.0/0.9 (31664)	420.994	0.94	3.91589	0.00205	4.40148	0.643598	85.7671	19.486	84.674	24.0681	43.0852	21.2873	66.2811
516.2/6.5 (39148)	516.173	6.54	3.91228	0.00206	1.71658	0.234665	621.432	362.017	594.353	318.662	129.483	113.206	259.415
405.0/1.0 (30316)	405.023	0.99	3.90294	0.0021	2.66014	0.424905	137.72	51.7717	143.005	57.1995	49.7524	33.1733	85.9484
517.2/6.6 (39208)	517.163	6.61	3.90046	0.00211	1.54163	0.187981	219.921	142.655	228.081	130.933	32.2548	37.0383	77.2665
483.2/7.1 (36524)	483.161	7.14	3.89601	0.00213	1.48164	0.170741	26.0356	17.5722	24.2493	16.652	3.0587	4.25141	8.46338
269.2/13.3 (18062)	269.206	13.26	3.87212	0.00222	2.20503	0.343415	9.28892	4.2126	8.89607	4.45888	1.599	2.6473	5.07632
412.3/10.9 (30948)	412.284	10.94	3.87265	0.00222	1.48455	0.171595	82.4225	55.5202	72.7842	54.9106	19.1015	7.0877	26.9023
180.1/4.9 (11579)	180.085	4.88	3.86496	0.00225	4.18078	0.621258	4.3307	1.03586	4.17603	0	1.93719	1.27577	3.29484
499.0/1.4 (37932)	498.978	1.4	3.86523	0.00225	2.52871	0.402899	26.7466	10.5772	25.1038	11.1046	9.71258	6.09986	16.1694
468.6/5.1 (35420)	468.588	5.09	3.865	0.00225	1.84991	0.267151	32.1976	17.4049	36.437	19.1145	8.43897	5.91764	14.7927
284.1/1.1 (19012)	284.097	1.15	3.83166	0.00239	4.88045	0.68846	958.667	196.43	990.436	0	435.898	309.512	762.237
469.2/13.1 (35451)	469.186	13.1	3.82681	0.00241	4.16904	0.620036	14.5972	3.50133	11.1205	0	6.33575	4.52365	11.0959
350.1/1.0 (25251)	350.089	0.97	3.8255	0.00242	19.8769	1.29835	56.1643	2.82561	44.397	0	42.3912	6.22911	53.3387
282.1/1.1 (18913)	282.118	1.06	3.80668	0.0025	4.1694	0.620074	174.494	41.8511	141.828	38.1118	98.4347	31.7692	132.643
238.1/6.3 (15632)	238.105	6.25	3.78831	0.00258	1.66373	0.221084	9.68063	5.81862	9.35437	5.25485	1.69742	1.88951	3.86201
428.1/8.8 (32286)	428.138	8.84	3.77841	0.00263	3.23723	0.510173	11.2316	3.4695	11.6398	3.36642	4.22998	3.37655	7.76206
146.1/1.1 (9108)	146.091	1.08	3.75564	0.00274	2.97495	0.47348	178.948	60.1516	162.98	33.0597	59.5392	55.2415	118.797
392.2/12.1 (29247)	392.223	12.09	3.74269	0.00281	2.18219	0.338893	26.4874	12.138	29.6666	12.8421	5.50139	7.46592	14.3494
356.1/2.3 (25926)	356.119	2.35	3.73447	0.00285	10.6886	1.02892	5.61222	0.525066	5.64297	0	3.59598	1.5752	5.08715
483.2/6.7 (36525)	483.163	6.67	3.72355	0.00291	3.4727	0.540667	22.232	6.40193	25.3305	6.85309	8.69255	7.02575	15.83
202.1/2.9 (13184)	202.106	2.93	3.70384	0.00301	1.41124	0.1496	82.4181	58.4013	78.5536	58.6093	15.2638	9.28597	24.0167
333.1/1.1 (23251)	333.104	1.14	3.68536	0.00312	6.75763	0.829794	51.6415	7.64196	55.606	0	30.407	14.9985	43.9996
322.1/1.1 (22024)	322.055	1.13	3.68453	0.00312	4.89666	0.6899	44.3908	9.06553	51.0482	0	16.407	17.5666	35.3253
513.3/3.8 (38955)	513.282	3.8	3.6729	0.00319	Infinity	Infinity	6.02895	0	4.63554	0	5.09724	0	6.02895
121.0/3.7 (7366)	121.026	3.66	3.65372	0.0033	2.88245	0.459762	10.615	3.68263	10.7202	2.76374	1.75736	3.97649	6.93236
112.0/1.0 (6641)	112.049	1.02	3.65328	0.00331	3.22047	0.507919	341.252	105.963	313.119	104.177	170.167	74.3016	235.288
124.0/1.1 (7607)	124.042	1.14	3.65184	0.00332	4.05878	0.608396	315.946	77.8425	315.868	0	105.126	122.356	238.103
1075.2/11.7 (55231)	1075.24	11.7	3.63958	0.00339	13.7541	1.13843	2.77144	0.201499	2.46744	0	2.01916	0.604498	2.56994
306.1/1.1 (20821)	306.081	1.11	3.62661	0.00347	4.37011	0.640492	81.0184	18.5392	84.4614	0	27.8829	32.2844	62.4792
1017.8/9.5 (53074)	1017.79	9.55	3.62276	0.0035	Infinity	Infinity	2.77262	0	2.61299	0	2.37659	0	2.77262
430.2/3.3 (32504)	430.219	3.34	3.61068	0.00358	Infinity	Infinity	6.56645	0	9.56713	0	5.64734	0	6.56645
731.7/6.6 (48046)	731.668	6.59	3.60737	0.0036	1.34129	0.127522	327.464	244.141	324.592	244.341	53.4991	33.7816	83.3224
335.6/5.1 (23676)	335.606	5.13	3.58273	0.00376	6.75912	0.82989	89.9577	13.3091	94.4646	0	54.8826	26.4709	76.6486
337.1/4.2 (23900)	337.137	4.22	3.56423	0.00389	9.26246	0.966727	10.407	1.12357	13.145	0	6.53404	3.3707	9.28342
419.2/6.2 (31575)	419.192	6.24	3.55796	0.00394	1.63665	0.213957	29.3069	17.9066	26.7325	19.4481	5.8641	5.68389	11.4003
431.1/1.3 (32550)	431.057	1.31	3.55122	0.00399	1.81924	0.259891	239.255	131.513	185.54	129.224	85.6368	27.7696	107.741
423.2/12.6 (31856)	423.235	12.61	3.54751	0.00402	1.65327	0.218344	61.8407	37.405	61.4975	35.5169	16.1999	9.87617	24.4356
908.4/6.4 (50587)	908.417	6.42	3.54154	0.00406	2.40097	0.380387	24.4324	10.176	26.2473	9.9677	7.20769	7.22168	14.2563
1066.7/9.5 (54854)	1066.73	9.54	3.53932	0.00408	8.95771	0.952197	11.015	1.22967	12.3159	0	7.25234	3.24899	9.78532
180.1/2.9 (11582)	180.086	2.88	3.53418	0.00411	4.23973	0.627339	20.7552	4.8954	16.7152	4.83894	11.6296	5.42863	15.8598
195.0/1.1 (12921)	194.965	1.07	3.53267	0.00413	1.87045	0.271946	23.6188	12.6273	24.859	12.1629	5.60846	5.56302	10.9915
1038.9/9.6 (53815)	1038.91	9.57	3.53033	0.00414	15.5109	1.19064	56.2779	3.62829	54.5789	0	44.9668	7.83186	52.6496
528.3/6.2 (40056)	528.266	6.24	3.517	0.00425	5.11235	0.708621	17.06	3.33701	15.5204	0	9.6325	5.19736	13.723
482.2/7.1 (36432)	482.158	7.14	3.51338	0.00428	1.3408	0.127364	118.729	88.5509	117.107	88.5492	15.2	15.4985	30.1782
341.2/13.2 (24365)	341.169	13.19	3.48256	0.00452	3.44429	0.5371	3.01919	0.876577	2.86679	0	1.16312	1.07172	2.14261
663.3/6.5 (46223)	663.337	6.47	3.47625	0.00458	2.54235	0.405235	13.4971	5.3089	14.9606	5.60567	3.02277	4.70974	8.18817
380.7/3.4 (28183)	380.706	3.45	3.46873	0.00464	Infinity	Infinity	5.9504	0	5.49785	0	5.32695	0	5.9504
427.1/8.7 (32201)	427.138	8.69	3.46821	0.00465	1.45242	0.162094	113.634	78.2374	113.73	75.9992	21.338	16.5697	35.3965
482.2/6.7 (36433)	482.159	6.67	3.46558	0.00467	1.57279	0.196671	145.505	92.5139	134.752	84.5212	33.0122	24.1325	52.9912
941.6/7.5 (50960)	941.57	7.54	3.43782	0.00491	2.62445	0.419038	15.8337	6.03315	17.8456	8.07376	5.87736	4.68106	9.80053
268.1/1.1 (17974)	268.069	1.07	3.43589	0.00493	7.02333	0.846543	29.336	4.17693	21.5469	0	20.8971	6.33804	25.1591
153.0/1.1 (9609)	153.04	1.1	3.43415	0.00495	2.74665	0.438804	38.0312	13.8464	41.6531	13.4829	19.7796	6.59606	24.1848
369.2/3.4 (27099)	369.178	3.35	3.42907	0.00499	1.68919	0.227678	43.1122	25.5225	41.2042	25.2912	6.8739	10.1607	17.5898
261.1/2.5 (17304)	261.086	2.48	3.42781	0.00501	4.04596	0.607021	61.0048	15.078	70.5424	0	24.6048	23.7238	45.9268
263.2/13.1 (17650)	263.219	13.09	3.42514	0.00503	1.48058	0.170431	19.3268	13.0536	19.7366	13.5265	4.52297	2.43819	6.27323
413.1/1.1 (30993)	413.131	1.13	3.42412	0.00504	Infinity	Infinity	21.2848	0	26.4967	0	19.3029	0	21.2848
1098.0/6.6 (56018)	1098.01	6.62	3.41852	0.00509	7.21639	0.85832	29.5271	4.09167	32.3753	0	20.0315	8.14171	25.4354
731.0/6.6 (48023)	731.002	6.61	3.41863	0.00509	1.29358	0.111794	354.781	274.262	346.177	290.447	50.753	37.2383	80.5186
209.1/1.1 (13876)	209.127	1.12	3.39776	0.00529	7.43938	0.871537	10.6826	1.43595	10.3598	0	7.31651	2.99028	9.24664
342.1/1.1 (24456)	342.127	1.14	3.39574	0.00531	2.59551	0.414223	45.3091	17.4567	49.8712	22.1061	18.3726	12.4734	27.8524
444.9/1.4 (33618)	444.877	1.39	3.39339	0.00533	Infinity	Infinity	2.90141	0	4.55461	0	2.65508	0	2.90141
384.1/0.9 (28512)	384.068	0.94	3.38278	0.00544	Infinity	Infinity	25.7099	0	40.4332	0	23.601	0	25.7099
321.2/12.4 (22011)	321.224	12.37	3.38002	0.00547	Infinity	Infinity	1.41007	0	2.18918	0	1.29546	0	1.41007
198.1/0.9 (13051)	198.093	0.94	3.37418	0.00553	Infinity	Infinity	57.4054	0	86.7545	0	52.8309	0	57.4054
221.1/2.9 (14508)	221.12	2.94	3.36699	0.0056	1.39777	0.145436	148.481	106.227	137.85	104.734	31.6069	16.1191	42.254
203.1/0.9 (13216)	203.053	0.94	3.36448	0.00563	1.79475	0.254003	8826.08	4917.73	9042.66	4407.77	2879.09	1536.76	3908.35
426.1/8.7 (32126)	426.141	8.69	3.36384	0.00563	1.41045	0.149357	340.548	241.447	356.598	231.79	68.2818	43.0524	99.1014
212.1/4.5 (14018)	212.089	4.47	3.36344	0.00564	Infinity	Infinity	0.971583	0	1.40135	0	0.897014	0	0.971583
412.2/8.4 (30944)	412.248	8.36	3.36217	0.00565	2.68212	0.428479	10.1745	3.79346	10.9346	5.51531	4.19945	2.92391	6.38107
440.1/6.6 (33236)	440.147	6.58	3.35687	0.00571	1.31117	0.117659	810.347	618.034	804.246	643.798	110.08	98.8214	192.314
284.0/1.6 (19003)	283.987	1.64	3.35238	0.00575	8.20803	0.914239	1.96894	0.239879	2.63223	0	1.45154	0.478652	1.72906
204.1/1.0 (13350)	204.056	0.96	3.34639	0.00582	1.91589	0.28237	768.207	400.967	798.286	343.257	292.557	123.577	367.24
425.1/8.7 (31993)	425.131	8.67	3.3463	0.00582	1.42843	0.15486	1491.31	1044.02	1525.02	1007.33	324.608	182.92	447.292
337.4/9.1 (23961)	337.356	9.07	3.33782	0.00591	Infinity	Infinity	1.61241	0	2.24618	0	1.50008	0	1.61241
266.1/4.4 (17879)	266.137	4.41	3.33702	0.00592	3.16062	0.499773	26.4711	8.37527	28.1963	1.62631	8.92581	10.0968	18.0958
130.1/5.0 (7744)	130.064	4.97	3.33369	0.00596	1.76654	0.247123	8.20716	4.6459	8.83727	4.72333	2.492	1.54827	3.56126
152.1/1.1 (9543)	152.055	1.15	3.32888	0.00601	2.44785	0.388786	1232.29	503.415	1274.08	411.841	555.909	276.814	728.871
493.7/5.8 (37405)	493.738	5.75	3.32124	0.0061	5.68307	0.754583	23.7729	4.1831	21.7472	0.713564	15.8146	6.53354	19.5898
1080.6/9.5 (55469)	1080.56	9.54	3.31239	0.0062	9.72029	0.987679	28.0043	2.88101	26.1099	0	22.5028	4.91653	25.1233
368.1/1.0 (27010)	368.123	1	3.31126	0.00621	Infinity	Infinity	8.46909	0	11.4166	0	7.9423	0	8.46909
263.1/5.7 (17599)	263.081	5.72	3.3074	0.00625	3.57471	0.55324	74.8685	20.944	89.2398	0	23.6569	31.6519	53.9245
530.7/6.3 (40203)	530.731	6.35	3.3065	0.00626	Infinity	Infinity	11.7993	0	16.6454	0	11.0813	0	11.7993
132.9/1.7 (8287)	132.85	1.71	3.2961	0.00639	Infinity	Infinity	1.15905	0	1.52203	0	1.09195	0	1.15905
148.1/1.0 (9382)	148.06	1.02	3.2928	0.00643	1.80913	0.257469	696.466	384.974	636.261	398.369	273.23	76.2797	311.492
497.2/6.7 (37724)	497.154	6.68	3.28714	0.00649	1.54436	0.188748	143.7	93.0484	147.742	91.578	19.5067	30.8957	50.6518
379.0/1.4 (28013)	379.026	1.39	3.27969	0.00658	1.53297	0.185533	144.038	93.96	129.971	95.7525	36.9866	20.9782	50.0777
515.2/6.5 (39060)	515.169	6.54	3.2737	0.00666	1.54757	0.18965	2240.32	1447.64	2199.33	1308.47	485.444	406.021	792.681
1077.3/11.2 (55339)	1077.31	11.17	3.27289	0.00667	2.93998	0.468344	206.354	70.1891	205.967	74.3681	107.078	51.1129	136.165
434.2/1.1 (32866)	434.243	1.12	3.27037	0.0067	Infinity	Infinity	3.48333	0	4.86967	0	3.30751	0	3.48333
231.1/2.4 (15165)	231.07	2.36	3.2684	0.00672	Infinity	Infinity	1.60949	0	1.99035	0	1.52917	0	1.60949
337.1/5.1 (23884)	337.105	5.1	3.26781	0.00673	1.52524	0.183338	135.37	88.7531	140.636	81.4756	37.9189	16.1942	46.6167
1076.0/9.5 (55266)	1076	9.54	3.26242	0.0068	7.55235	0.878082	201.821	26.7229	224.386	0	148.689	53.2381	175.098
247.5/1.1 (16436)	247.546	1.14	3.26026	0.00683	Infinity	Infinity	11.7703	0	14.5431	0	11.2109	0	11.7703
307.1/1.5 (20880)	307.083	1.46	3.25526	0.00689	Infinity	Infinity	3.24551	0	4.36862	0	3.09599	0	3.24551
439.2/12.6 (33184)	439.209	12.61	3.25402	0.0069	1.8301	0.262475	34.4	18.7968	35.5781	17.6893	12.2512	5.98424	15.6032
176.6/9.0 (11416)	176.606	9.05	3.25302	0.00692	Infinity	Infinity	4.85524	0	3.90977	0	4.63476	0	4.85524
273.0/1.1 (18203)	273.022	1.09	3.25143	0.00694	1.74694	0.242277	51.5499	29.5088	50.2743	27.3337	10.1218	13.0513	22.0411
336.2/6.4 (23787)	336.166	6.39	3.24945	0.00696	1.79585	0.25427	173.127	96.4039	161.012	77.1435	33.8049	46.0052	76.723
219.0/1.0 (14307)	219.026	0.96	3.24858	0.00697	1.78905	0.252623	520.917	291.17	554.476	266.317	173.371	95.3233	229.748
214.0/0.9 (14084)	214.006	0.93	3.2439	0.00704	1.7267	0.237216	393.303	227.778	429.701	228.862	138.084	54.9551	165.526
523.9/14.4 (39729)	523.879	14.43	3.23815	0.00711	Infinity	Infinity	4.64901	0	4.31308	0	4.45828	0	4.64901
146.4/3.2 (9218)	146.407	3.23	3.23734	0.00712	Infinity	Infinity	3.55174	0	4.60842	0	3.40686	0	3.55174
490.4/5.5 (37112)	490.398	5.54	3.23586	0.00714	143.365	2.15644	1.11291	0.00776278	1.50601	0	1.06005	0.0232883	1.10515
1025.1/9.5 (53372)	1025.14	9.48	3.23392	0.00717	Infinity	Infinity	51.6769	0	70.5749	0	49.6215	0	51.6769
413.7/6.3 (31070)	413.719	6.34	3.23259	0.00718	3.08881	0.489791	12.7111	4.1152	10.6783	2.80419	4.85351	4.72377	8.59588
702.3/3.6 (47272)	702.309	3.64	3.22985	0.00722	5.65619	0.752524	9.61763	1.70037	11.0746	0	5.9081	3.3938	7.91726
235.2/1.0 (15528)	235.161	1	3.23011	0.00722	1.90569	0.280052	185.994	97.5994	182.932	85.869	77.2979	24.9648	88.3948
765.7/4.9 (48746)	765.737	4.95	3.22712	0.00726	1.92012	0.283328	28.3977	14.7896	26.419	12.7198	8.8685	6.81228	13.6082
592.3/4.2 (43461)	592.335	4.25	3.22657	0.00727	Infinity	Infinity	6.6032	0	7.8424	0	6.355	0	6.6032
327.2/3.6 (22644)	327.185	3.63	3.22462	0.00729	4.80275	0.68149	8.88541	1.85007	6.23614	2.20441	6.24532	1.85695	7.03534
992.5/9.6 (52222)	992.519	9.62	3.21927	0.00736	Infinity	Infinity	104.46	0	138.836	0	100.762	0	104.46
221.2/1.0 (14515)	221.183	0.98	3.21126	0.00747	6.33021	0.801418	54.0271	8.53481	61.6669	0	36.8927	16.9433	45.4923
366.1/9.6 (26836)	366.136	9.64	3.20904	0.00751	1.48148	0.170696	186.181	125.672	178.748	125.831	44.2653	27.1014	60.5087
361.1/1.1 (26481)	361.15	1.15	3.20522	0.00756	Infinity	Infinity	160.164	0	191.437	0	155.17	0	160.164
258.3/13.0 (17153)	258.278	13	3.20454	0.00757	1.511	0.179264	35.3113	23.3695	34.464	23.4329	8.72489	5.37527	11.9418
447.2/2.8 (33796)	447.208	2.75	3.20158	0.00761	Infinity	Infinity	10.979	0	13.6482	0	10.6488	0	10.979
1050.8/9.5 (54228)	1050.78	9.55	3.20089	0.00762	192.137	2.28361	41.5813	0.216415	23.1506	0	40.1191	0.649246	41.3649
369.1/1.0 (27071)	369.069	0.99	3.19878	0.00765	2.60718	0.416171	67.1995	25.7748	53.4131	29.5725	30.6705	18.3914	41.4247
220.1/1.0 (14366)	220.101	1.04	3.19592	0.00769	8.38094	0.923293	17.3147	2.06596	24.5366	0	13.6015	4.15468	15.2487
483.2/6.1 (36542)	483.211	6.09	3.19218	0.00774	4.61524	0.664194	5.46483	1.18408	6.10607	0	3.28528	1.8094	4.28075
167.1/1.2 (10868)	167.057	1.17	3.19256	0.00774	1.7081	0.232514	83.3154	48.7765	95.33	49.533	28.4963	12.5811	34.5389
510.5/6.6 (38802)	510.538	6.57	3.18153	0.0079	7.57563	0.879419	21.5697	2.84725	23.1578	0	15.8809	6.39262	18.7225
174.1/1.7 (11149)	174.052	1.7	3.18031	0.00792	3.32188	0.521384	69.224	20.8388	67.7228	0	14.4159	31.8134	48.3852
283.1/1.1 (18975)	283.137	1.06	3.17618	0.00798	Infinity	Infinity	83.192	0	101.526	0	81.3354	0	83.192
323.1/3.5 (22108)	323.069	3.49	3.17372	0.00801	5.44149	0.735718	23.6387	4.34417	24.2442	4.2355	17.2597	5.40841	19.2946
144.1/4.0 (8967)	144.101	3.98	3.17024	0.00807	Infinity	Infinity	0.854445	0	1.13323	0	0.836941	0	0.854445
1094.0/9.5 (55871)	1094	9.55	3.16791	0.0081	27.2321	1.43508	61.4916	2.25805	85.3343	0	57.2669	6.77416	59.2335
400.2/3.4 (29930)	400.216	3.37	3.15965	0.00823	9.30104	0.968532	19.2246	2.06693	17.2538	0	15.2278	5.12151	17.1577
271.1/3.8 (18137)	271.107	3.83	3.15525	0.00829	2.03299	0.308135	15.706	7.72556	16.8367	6.9486	4.9606	4.30576	7.98043
518.6/6.2 (39316)	518.564	6.25	3.15408	0.00831	2.6837	0.428734	15.1828	5.65741	13.2287	6.83286	5.67797	5.27771	9.52538
273.1/0.9 (18210)	273.117	0.95	3.1499	0.00838	1.96299	0.292919	191.834	97.7254	175.804	109.089	77.5489	36.0113	94.1089
285.1/1.5 (19101)	285.099	1.54	3.14911	0.00839	4.30483	0.633956	46.4644	10.7936	59.1416	5.95593	29.3679	13.689	35.6709
262.1/2.4 (17541)	262.074	2.44	3.14307	0.00848	9.67232	0.985531	21.1372	2.18533	29.1324	0	16.2675	6.556	18.9519
249.0/0.9 (16541)	249.043	0.95	3.13921	0.00854	1.59513	0.202795	69.3325	43.4652	63.7372	41.6682	15.7383	14.2661	25.8673
310.2/6.7 (21117)	310.227	6.71	3.13828	0.00856	71.209	1.85254	17.4608	0.245205	11.4843	0	17.0029	0.735616	17.2156
245.1/6.3 (16098)	245.128	6.28	3.1383	0.00856	1.41082	0.149471	91.629	64.9474	86.7038	67.2725	22.2365	10.0635	26.6816
152.0/1.5 (9536)	152.031	1.48	3.13523	0.00861	8.1483	0.911067	25.4736	3.12624	28.2536	0	17.7198	9.37873	22.3473
280.1/1.2 (18755)	280.103	1.21	3.13464	0.00862	27.1043	1.43304	45.8096	1.69013	40.0855	0	43.1142	5.07038	44.1195
204.1/1.3 (13377)	204.136	1.27	3.13365	0.00863	Infinity	Infinity	6.06271	0	6.46774	0	6.00785	0	6.06271
1097.5/6.6 (55998)	1097.49	6.61	3.13015	0.00869	1.37501	0.138305	143.093	104.067	149.477	107.656	28.0923	18.8382	39.026
322.2/13.4 (22061)	322.18	13.39	3.12708	0.00874	1.69349	0.228782	5.50022	3.24787	5.52576	3.1044	0.501724	1.54125	2.25235
419.2/3.0 (31586)	419.212	3.02	3.12209	0.00882	4.22049	0.625363	48.9093	11.5885	36.5239	9.8031	33.0933	11.8896	37.3208
544.6/5.8 (40975)	544.621	5.81	3.11484	0.00894	1.61398	0.207897	27.4171	16.9873	25.6905	17.5325	6.70475	5.61968	10.4298
214.1/1.5 (14087)	214.06	1.55	3.11122	0.009	4.88132	0.688538	24.7415	5.06861	27.8713	0	15.8678	8.17807	19.6729
133.4/1.7 (8448)	133.433	1.72	3.10825	0.00905	23.4306	1.36978	1.51481	0.064651	2.19635	0	1.42258	0.193953	1.45016
748.3/6.6 (48448)	748.335	6.57	3.1051	0.0091	10.4204	1.01788	14.5102	1.39249	17.5786	0	11.713	4.17746	13.1177
643.1/5.9 (45415)	643.083	5.85	3.10471	0.00911	5.60776	0.748789	7.19524	1.28309	7.33008	0	4.62871	2.60209	5.91216
273.1/3.4 (18218)	273.142	3.44	3.10172	0.00916	Infinity	Infinity	0.751455	0	0.773643	0	0.752321	0	0.751455
639.2/6.7 (45295)	639.223	6.73	3.10169	0.00916	22.9736	1.36123	49.5468	2.15669	65.6079	0	46.5545	6.47006	47.3901
179.1/13.7 (11545)	179.084	13.75	3.09643	0.00925	4.90597	0.690725	3.74981	0.764336	4.89894	0	2.47768	1.18854	2.98547
294.5/1.7 (19875)	294.499	1.74	3.09513	0.00927	68.0195	1.83263	2.10512	0.0309488	2.23095	0	2.07684	0.0928464	2.07417
1076.3/9.6 (55280)	1076.31	9.6	3.09136	0.00934	32.3883	1.51039	94.5422	2.91903	125.189	0	91.6551	5.9159	91.6232
196.1/7.2 (12966)	196.059	7.16	3.08344	0.00948	1.49336	0.174163	15.1271	10.1296	15.0964	10.8393	3.6585	2.44395	4.9975
216.1/2.5 (14174)	216.07	2.46	3.07963	0.00954	Infinity	Infinity	2.99022	0	2.92593	0	3.01514	0	2.99022
394.2/3.5 (29395)	394.173	3.46	3.07845	0.00957	Infinity	Infinity	2.60494	0	2.57352	0	2.62766	0	2.60494
337.1/1.0 (23870)	337.06	1.03	3.07371	0.00965	2.0089	0.302959	142.227	70.7983	145.241	60.3468	59.9548	28.3974	71.4285
350.0/1.6 (25243)	350.008	1.57	3.07132	0.00969	5.98193	0.776841	3.87153	0.647203	4.98596	0	2.95086	0.979795	3.22432
121.0/2.6 (7368)	121.027	2.62	3.06973	0.00972	Infinity	Infinity	2.23336	0	2.13845	0	2.25924	0	2.23336
305.0/1.1 (20771)	305.024	1.08	3.0695	0.00973	Infinity	Infinity	6.8886	0	7.03267	0	6.96894	0	6.8886
551.3/3.6 (41354)	551.3	3.62	3.06915	0.00973	22.5527	1.3532	3.90608	0.173198	4.91849	0	3.70467	0.519595	3.73289
242.0/1.2 (15743)	242.048	1.15	3.06887	0.00974	3.73534	0.572331	28.2942	7.57472	22.1607	1.86384	16.0975	9.49784	20.7195
198.0/2.3 (13040)	198.022	2.33	3.06385	0.00983	1.72303	0.236292	13.7648	7.98871	13.9189	8.53278	3.69267	3.21215	5.77607
284.1/1.5 (19011)	284.097	1.54	3.06133	0.00987	4.0063	0.602743	355.24	88.6703	446.559	48.3687	234.245	95.5089	266.569
135.0/1.1 (8472)	135.026	1.14	3.05957	0.00991	1.46003	0.164362	146.557	100.38	153.096	101.737	35.5805	21.571	46.1777
291.1/1.1 (19548)	291.069	1.11	3.05754	0.00994	1.99921	0.300859	67.2854	33.6559	61.496	28.6138	14.9981	21.6979	33.6294
428.3/14.3 (32342)	428.308	14.27	3.05689	0.00996	Infinity	Infinity	2.76004	0	3.47401	0	2.80374	0	2.76004
130.1/6.9 (7749)	130.065	6.88	3.05689	0.00996	14.5641	1.16328	7.1589	0.491545	5.99571	0	6.48802	1.37447	6.66736
