# Supplementary material for: Species-specific ant brain manipulation by a specialized fungal parasite
Source: BMC Evol Biol. 2014 Aug 29;14:166. doi: 10.1186/s12862-014-0166-3 (PMC4174324; doi:10.1186/s12862-014-0166-3)
Supplement: Additional file 7 — Enriched features in O. unilateralis s.l. – C. castaneus brains interactions across 2 independent experiments. Sheet a: All unique m/z/retention time peaks found to be higher with a p-value <0.01 in samples across two independent experiments where O. unilateralis s.l. was grown on C. castaneus brains compared to all controls for that ant species. Sheet b: All unique m/z/retention time peaks found to be higher with a p <0.05 in samples across two independent experiments where O. unilateralis s.l. was grown on C. castaneus brains compared to all controls for that ant species. [file 12862_2014_166_MOESM7_ESM.xlsx]

## Sheet: p<0.01 C. castaneus brains
Data File S3 sheet a: All unique m/z / retention time peaks found to be higher with a p-value <0.01 in samples across two independent experiments where O. unilateralis was grown on C. castaneus brains compared to all controls for that ant species
Peak Name	m/z	Ret. Time	t-value	p-value	Fold Change	Log (Fold Change)	Mean 1	Mean 2	Median 1	Median 2	Sigma 1	Sigma 2	Delta
174.1/1.0 (11155)	174.075	1.03	6.30956	2.6862e-07	6.21752	0.793617	116.531	18.7424	112.152	0	41.9306	42.1169	97.7887
391.1/1.2 (29083)	391.132	1.19	4.91756	1.9323e-05	Infinity	Infinity	7.49177	0	4.5618	0	8.27088	0	7.49177
146.1/1.1 (9108)	146.091	1.08	4.74724	3.2443e-05	2.57216	0.410299	169.354	65.8409	171.031	45.2843	62.2636	58.1278	103.513
428.2/5.4 (32316)	428.204	5.38	4.61168	4.89e-05	14.2861	1.15491	20.0189	1.40128	15.1133	0	21.0369	3.54992	18.6176
240.1/2.8 (15683)	240.086	2.83	4.31539	0.00012	65.6075	1.81695	62.3496	0.950343	35.8592	0	77.1507	2.18229	61.3992
296.1/7.3 (20124)	296.148	7.26	4.2444	0.00015	Infinity	Infinity	5.21099	0	2.72188	0	6.66532	0	5.21099
331.2/12.4 (23102)	331.247	12.35	4.18488	0.00018	22.1161	1.34471	3.16604	0.143155	1.67378	0	3.69553	0.757507	3.02288
583.3/12.2 (42977)	583.253	12.24	4.15409	0.00019	Infinity	Infinity	2.03594	0	0	0	2.66076	0	2.03594
390.1/3.9 (29012)	390.12	3.92	4.14821	0.0002	Infinity	Infinity	18.3942	0	0	0	24.0734	0	18.3942
202.1/1.1 (13179)	202.07	1.08	4.13354	0.0002	4.16133	0.619233	84.9379	20.4112	74.1135	0	50.2617	39.3961	64.5267
114.1/1.0 (6698)	114.053	0.97	4.11859	0.00021	5.25479	0.720555	20.3952	3.88125	17.1985	0	16.6247	8.11304	16.5139
871.9/7.0 (50318)	871.859	7	4.10579	0.00022	Infinity	Infinity	2.02014	0	0	0	2.67118	0	2.02014
441.2/1.1 (33336)	441.186	1.13	4.089	0.00023	15.3637	1.1865	65.6149	4.27076	55.4239	0	71.4244	22.5988	61.3441
403.2/1.6 (30146)	403.171	1.65	4.06791	0.00025	455.968	2.65893	3.61433	0.00792672	2.49405	0	4.8125	0.0419443	3.60641
241.1/2.8 (15714)	241.09	2.77	4.05356	0.00026	Infinity	Infinity	6.49939	0	2.08049	0	8.70468	0	6.49939
355.1/1.6 (25806)	355.147	1.63	4.04686	0.00026	14.5935	1.16416	3.65337	0.250343	2.42733	0	4.27861	0.919227	3.40302
1048.4/9.6 (54129)	1048.36	9.64	3.99775	0.0003	568.943	2.75507	1.95279	0.00343232	0.597875	0	2.64705	0.0181621	1.94936
265.1/2.4 (17802)	265.061	2.43	3.99825	0.0003	41.8259	1.62145	1.12969	0.0270095	0.53214	0	1.47666	0.142921	1.10268
291.1/3.4 (19567)	291.131	3.38	3.99218	0.00031	5.15417	0.712159	2.8541	0.553745	3.42304	0	2.47224	1.10664	2.30035
521.2/2.8 (39472)	521.175	2.77	3.93654	0.00036	1113.08	3.04653	10.2925	0.00924688	1.24441	0	14.1816	0.0489299	10.2832
408.1/3.9 (30580)	408.129	3.94	3.92175	0.00038	Infinity	Infinity	15.0353	0	0	0	20.8137	0	15.0353
278.1/3.5 (18587)	278.108	3.46	3.90437	0.0004	Infinity	Infinity	7.33537	0	0	0	10.1997	0	7.33537
307.1/2.8 (20897)	307.128	2.83	3.90276	0.0004	Infinity	Infinity	0.367662	0	0	0	0.51144	0	0.367662
182.1/6.3 (11684)	182.081	6.35	3.82626	0.0005	4.15053	0.618103	5.80089	1.39763	6.69484	0	4.56772	2.46098	4.40326
1056.8/9.5 (54494)	1056.85	9.54	3.81682	0.00051	126.816	2.10317	22.6322	0.178465	5.59311	0	31.8958	0.944349	22.4538
402.7/3.7 (30108)	402.675	3.68	3.81168	0.00052	3.05184	0.484562	22.9867	7.53208	23.0174	2.09004	15.3537	9.10664	15.4546
204.1/5.9 (13370)	204.121	5.93	3.79535	0.00055	3.67323	0.565048	7.97633	2.17148	10.5002	0	5.83568	3.41036	5.80486
858.3/11.7 (50174)	858.336	11.66	3.75673	0.00061	Infinity	Infinity	3.99534	0	0	0	5.77379	0	3.99534
494.2/5.8 (37445)	494.238	5.77	3.741	0.00064	Infinity	Infinity	3.9211	0	0	0	5.69032	0	3.9211
843.2/8.4 (49843)	843.159	8.44	3.73691	0.00064	16.6963	1.22262	11.3319	0.678708	3.62874	0	14.2161	3.53247	10.6532
268.1/4.7 (17988)	268.117	4.72	3.69856	0.00072	Infinity	Infinity	6.964	0	3.84332	0	10.2222	0	6.964
323.1/1.1 (22117)	323.122	1.14	3.69328	0.00073	19.7115	1.29472	5.16241	0.261899	0	0	6.79187	1.38584	4.90051
463.2/5.1 (35035)	463.202	5.09	3.67841	0.00076	Infinity	Infinity	3.1834	0	0	0	4.69839	0	3.1834
711.0/9.8 (47517)	711	9.79	3.66906	0.00078	22.8295	1.3585	60.451	2.64793	1.2337	0	83.6933	10.1755	57.803
226.1/5.9 (14693)	226.102	5.92	3.65299	0.00082	10.4961	1.02103	3.74385	0.356691	2.09955	0	4.29304	1.51767	3.38715
153.0/1.1 (9609)	153.04	1.1	3.65384	0.00082	2.01762	0.304839	36.3783	18.0303	35.196	15.7079	21.0265	10.0183	18.348
949.8/11.7 (51078)	949.802	11.7	3.62488	0.00089	39.1206	1.59241	6.34956	0.162307	0	0	9.20493	0.616265	6.18725
261.1/2.5 (17304)	261.086	2.48	3.62231	0.00089	3.22006	0.507863	44.1135	13.6996	52.3587	1.13022	29.5352	20.0456	30.4139
315.8/3.7 (21621)	315.795	3.71	3.60935	0.00093	2.60966	0.416585	25.209	9.65986	24.3753	9.14801	18.4294	8.31381	15.5491
400.2/3.4 (29930)	400.216	3.37	3.60458	0.00094	13.2041	1.12071	11.3981	0.863222	0	0	14.9347	3.09375	10.5349
253.1/2.9 (16842)	253.13	2.9	3.57864	0.00101	31.7951	1.50236	2.09839	0.0659973	0	0	3.05449	0.242515	2.03239
342.1/4.0 (24466)	342.142	4.02	3.57588	0.00102	20.6452	1.31482	1.98408	0.0961037	0	0	2.72767	0.508533	1.88798
391.5/3.6 (29144)	391.488	3.58	3.569	0.00104	Infinity	Infinity	0.424119	0	0	0	0.645147	0	0.424119
323.2/4.5 (22160)	323.202	4.47	3.56558	0.00105	Infinity	Infinity	1.42124	0	0	0	2.16398	0	1.42124
386.1/2.8 (28696)	386.116	2.76	3.53947	0.00113	2.469	0.392521	10.0694	4.07834	9.65172	3.1848	5.32714	4.32301	5.99108
333.1/2.7 (23234)	333.057	2.75	3.53197	0.00115	16.6813	1.22223	1.45059	0.086959	0	0	1.93859	0.460144	1.36363
542.8/5.7 (40841)	542.778	5.66	3.52446	0.00118	Infinity	Infinity	6.30878	0	1.7787	0	9.71785	0	6.30878
266.1/4.4 (17879)	266.137	4.41	3.51384	0.00121	3.62532	0.559347	13.4872	3.72028	10.4402	0	9.63573	6.70488	9.76694
222.1/4.1 (14539)	222.076	4.13	3.47294	0.00136	19.0155	1.27911	1.30672	0.0687186	0	0	1.82991	0.363625	1.238
240.1/1.1 (15685)	240.09	1.13	3.47056	0.00137	108.61	2.03587	42.2993	0.38946	14.9076	0	65.4619	2.06083	41.9098
408.1/1.2 (30579)	408.123	1.16	3.45224	0.00144	18.0024	1.25533	15.956	0.886328	0	0	22.2627	4.69	15.0697
249.2/1.0 (16569)	249.152	1.01	3.43102	0.00153	4.32508	0.635994	16.1748	3.73976	18.9907	0	14.9711	7.3715	12.435
283.5/3.7 (18993)	283.467	3.7	3.42598	0.00155	Infinity	Infinity	1.07136	0	0	0	1.69773	0	1.07136
161.1/3.1 (10041)	161.09	3.14	3.42136	0.00157	5.16079	0.712716	6.32007	1.22463	6.43453	0	6.50759	2.77035	5.09544
294.0/1.1 (19800)	294	1.08	3.42103	0.00157	4.75556	0.677201	30.5577	6.42568	27.5934	0	28.4098	14.8264	24.132
171.1/7.0 (11093)	171.1	6.97	3.40739	0.00163	3.61653	0.558292	2.03406	0.562435	1.83184	0	1.44927	1.06417	1.47163
216.6/3.7 (14192)	216.6	3.67	3.38182	0.00175	8.01088	0.90368	5.86865	0.732585	3.55847	0	6.96616	2.54657	5.13607
228.2/6.2 (14873)	228.159	6.2	3.37094	0.0018	Infinity	Infinity	0.821847	0	0	0	1.3236	0	0.821847
386.0/1.0 (28687)	385.984	0.99	3.36922	0.00181	Infinity	Infinity	2.92351	0	0	0	4.71079	0	2.92351
114.1/0.9 (6707)	114.103	0.94	3.36659	0.00182	6.04724	0.781557	2.16102	0.357356	2.10216	0	2.33209	1.00353	1.80366
406.7/5.0 (30482)	406.746	4.95	3.3492	0.00191	Infinity	Infinity	1.31733	0	0	0	2.13536	0	1.31733
400.2/1.7 (29932)	400.218	1.67	3.34554	0.00193	9.17703	0.962702	2.17525	0.237032	1.13251	0	2.80291	0.823846	1.93821
357.0/1.1 (25984)	356.976	1.06	3.34244	0.00195	19.8494	1.29775	7.57507	0.381627	0	0	11.1482	2.01938	7.19344
282.1/4.1 (18905)	282.096	4.11	3.33382	0.00199	Infinity	Infinity	0.571384	0	0	0	0.930473	0	0.571384
626.8/6.0 (44897)	626.828	5.99	3.33378	0.00199	Infinity	Infinity	1.258	0	0	0	2.04861	0	1.258
190.9/3.9 (12783)	190.931	3.85	3.33001	0.00201	Infinity	Infinity	0.515243	0	0	0	0.840009	0	0.515243
152.3/1.4 (9575)	152.311	1.44	3.32889	0.00202	Infinity	Infinity	0.340272	0	0	0	0.554937	0	0.340272
774.6/1.3 (48901)	774.635	1.26	3.32822	0.00202	Infinity	Infinity	0.653078	0	0	0	1.06529	0	0.653078
284.1/3.1 (19016)	284.11	3.08	3.32416	0.00205	Infinity	Infinity	0.323311	0	0	0	0.528026	0	0.323311
1073.7/11.7 (55153)	1073.75	11.65	3.31049	0.00212	105.117	2.02167	6.3751	0.0606479	0	0	10.3403	0.320919	6.31445
220.1/1.1 (14354)	220.08	1.1	3.31125	0.00212	2.62373	0.41892	42.3174	16.1287	44.3383	6.29115	21.2897	21.5283	26.1887
283.1/1.1 (18975)	283.137	1.06	3.30943	0.00213	6.75198	0.829431	50.048	7.41235	28.3146	0	58.7726	21.8911	42.6356
685.2/12.3 (46787)	685.168	12.28	3.2921	0.00223	Infinity	Infinity	0.94805	0	0	0	1.56342	0	0.94805
521.2/6.2 (39469)	521.155	6.24	3.27322	0.00235	Infinity	Infinity	3.04333	0	0	0	5.04767	0	3.04333
932.6/9.9 (50831)	932.636	9.91	3.26671	0.00239	Infinity	Infinity	1.50945	0	0	0	2.50857	0	1.50945
277.1/6.4 (18517)	277.118	6.39	3.26339	0.00242	5.53922	0.743449	7.39513	1.33505	5.98492	0	7.52386	3.87424	6.06008
877.5/9.8 (50344)	877.494	9.76	3.25494	0.00247	130.286	2.1149	21.5574	0.165462	0	0	35.6477	0.875541	21.3919
166.8/2.5 (10823)	166.783	2.54	3.25408	0.00248	Infinity	Infinity	0.844479	0	0	0	1.40889	0	0.844479
166.3/2.1 (10691)	166.317	2.06	3.24152	0.00256	Infinity	Infinity	0.471586	0	0	0	0.789822	0	0.471586
400.2/3.8 (29918)	400.185	3.78	3.2388	0.00258	Infinity	Infinity	0.348696	0	0	0	0.584495	0	0.348696
659.5/3.6 (46084)	659.531	3.61	3.23786	0.00259	Infinity	Infinity	1.1265	0	0	0	1.88881	0	1.1265
205.5/3.3 (13513)	205.483	3.3	3.23432	0.00261	Infinity	Infinity	149.955	0	0	0	251.707	0	149.955
746.6/9.7 (48390)	746.643	9.73	3.22959	0.00265	31.3211	1.49584	20.7446	0.66232	0	0	33.5293	2.26721	20.0823
294.7/1.2 (19911)	294.656	1.15	3.22466	0.00268	Infinity	Infinity	2.83201	0	0	0	4.76791	0	2.83201
328.1/3.8 (22689)	328.082	3.82	3.22414	0.00269	Infinity	Infinity	0.565253	0	0	0	0.9518	0	0.565253
164.0/1.4 (10430)	163.967	1.43	3.22132	0.00271	7.37585	0.867812	0.815288	0.110535	0.386481	0	1.06159	0.307539	0.704753
404.7/4.1 (30294)	404.689	4.11	3.21967	0.00272	14.6286	1.1652	60.6686	4.14727	2.91033	0	92.4045	13.4728	56.5213
283.2/6.9 (18986)	283.184	6.94	3.2173	0.00274	Infinity	Infinity	1.68288	0	0	0	2.83974	0	1.68288
120.1/3.6 (7068)	120.079	3.64	3.21628	0.00274	10.1273	1.00549	7.64344	0.754737	2.097	0	11.1152	1.97144	6.8887
255.0/1.0 (16962)	254.975	1.04	3.21588	0.00275	Infinity	Infinity	1.12562	0	0	0	1.90023	0	1.12562
365.2/1.0 (26765)	365.237	0.96	3.21214	0.00277	23.817	1.37689	6.39906	0.268676	0	0	10.0643	1.4217	6.13038
130.3/1.0 (7859)	130.333	0.98	3.21181	0.00278	Infinity	Infinity	6.28407	0	0	0	10.622	0	6.28407
248.1/2.5 (16487)	248.1	2.47	3.21184	0.00278	17.8592	1.25186	2.39503	0.134106	0.584964	0	3.71164	0.525516	2.26092
327.2/3.3 (22624)	327.151	3.3	3.20784	0.00281	6.66327	0.823687	2.6495	0.397627	2.32325	0	2.77052	1.5109	2.25187
609.3/5.9 (44191)	609.291	5.9	3.20651	0.00282	Infinity	Infinity	1.75574	0	0	0	2.97267	0	1.75574
485.2/11.2 (36688)	485.248	11.18	3.20397	0.00284	12.0587	1.0813	1.08836	0.0902548	0	0	1.47513	0.477584	0.998101
130.7/1.4 (7959)	130.68	1.41	3.19928	0.00287	16.8397	1.22633	0.545707	0.032406	0	0	0.818838	0.171476	0.513301
258.1/3.8 (17135)	258.077	3.82	3.19782	0.00288	2.35171	0.371383	4.1843	1.77926	4.65672	1.6673	2.73731	1.74913	2.40504
361.1/1.1 (26481)	361.15	1.15	3.19712	0.00289	263.9	2.42144	49.5484	0.187754	0	0	83.8009	0.993503	49.3607
1087.2/9.6 (55665)	1087.17	9.61	3.19656	0.00289	22.7549	1.35707	17.7561	0.780321	0	0	28.5926	2.13772	16.9758
257.1/4.9 (17067)	257.081	4.9	3.19404	0.00291	5.60589	0.748645	2.20066	0.392562	0.774253	0	2.634	0.914145	1.8081
182.6/1.1 (11736)	182.564	1.15	3.1926	0.00292	22.8745	1.35935	9.94446	0.43474	0	0	15.9263	1.61834	9.50972
384.7/2.8 (28591)	384.658	2.78	3.19092	0.00294	Infinity	Infinity	1.96001	0	0	0	3.33472	0	1.96001
228.1/6.0 (14840)	228.061	6.02	3.18782	0.00296	12.7445	1.10532	1.6626	0.130456	0	0	2.31923	0.690306	1.53214
311.1/8.6 (21245)	311.138	8.57	3.1827	0.003	13.6788	1.13605	1.41356	0.10334	0	0	2.02433	0.546822	1.31022
940.6/11.7 (50947)	940.551	11.69	3.17711	0.00305	564.199	2.75143	22.9865	0.0407418	0	0	39.2073	0.215585	22.9458
201.1/3.6 (13135)	201.083	3.61	3.17548	0.00306	7.82078	0.89325	3.73554	0.477642	0.798685	0	5.25949	1.05848	3.25789
1049.2/11.7 (54174)	1049.22	11.68	3.17339	0.00308	23.7821	1.37625	23.6163	0.993026	2.32647	0	38.2915	3.25104	22.6232
325.1/3.6 (22358)	325.056	3.65	3.16753	0.00313	29.5366	1.47036	1.69423	0.0573601	0	0	2.7558	0.303521	1.63687
173.0/1.0 (11125)	173.041	0.97	3.15369	0.00325	7.35494	0.866579	10.4061	1.41485	9.72174	0	11.4556	6.00948	8.99125
282.2/6.9 (18931)	282.181	6.95	3.14196	0.00335	6.04605	0.781472	22.704	3.75518	7.80206	0	28.2004	9.60461	18.9488
348.1/4.3 (25069)	348.104	4.26	3.14128	0.00336	Infinity	Infinity	3.37825	0	0	0	5.83852	0	3.37825
165.7/1.4 (10554)	165.654	1.37	3.13048	0.00345	7.04379	0.847806	0.924097	0.131193	0.382916	0	1.22123	0.364891	0.792904
373.2/3.5 (27519)	373.156	3.51	3.13056	0.00345	4.52515	0.655633	16.9368	3.74281	12.8168	0	18.9506	7.40279	13.194
206.1/1.1 (13683)	206.089	1.12	3.11941	0.00356	Infinity	Infinity	3.44959	0	0	0	6.0036	0	3.44959
302.1/1.1 (20567)	302.084	1.15	3.11766	0.00357	Infinity	Infinity	2.64774	0	0	0	4.61067	0	2.64774
1081.1/9.6 (55483)	1081.06	9.58	3.11616	0.00359	7.53243	0.876935	20.4042	2.70885	2.67369	0	26.8206	8.77629	17.6954
253.1/2.4 (16822)	253.083	2.4	3.10978	0.00365	22.5438	1.35303	0.857516	0.0380377	0	0	1.38749	0.201277	0.819479
313.1/1.1 (21415)	313.115	1.14	3.10205	0.00373	3.1376	0.496597	39.0086	12.4326	30.3853	0	33.965	18.3454	26.5759
399.2/13.7 (29797)	399.225	13.67	3.09739	0.00377	5.07684	0.705593	2.03804	0.40144	1.40572	0	2.24632	1.03001	1.6366
1095.9/11.6 (55920)	1095.87	11.62	3.09669	0.00378	5.6222	0.749906	13.9454	2.48042	6.51843	0	16.9374	6.24852	11.465
347.2/8.8 (25028)	347.181	8.78	3.09124	0.00383	Infinity	Infinity	0.990905	0	0	0	1.74027	0	0.990905
371.6/4.8 (27320)	371.647	4.8	3.08329	0.00392	34.8814	1.54259	7.36037	0.211011	0	0	12.5021	0.849301	7.14936
427.2/3.4 (32233)	427.219	3.37	3.0826	0.00392	9.65507	0.984755	4.06564	0.421089	2.07469	0	6.14266	1.07501	3.64455
496.3/12.7 (37619)	496.304	12.73	3.08156	0.00393	Infinity	Infinity	1.05207	0	0	0	1.8535	0	1.05207
458.2/3.7 (34659)	458.22	3.67	3.08138	0.00394	3.0972	0.490969	37.5585	12.1266	45.1065	2.71902	32.2226	17.9762	25.4319
223.1/10.0 (14581)	223.129	9.96	3.08038	0.00395	Infinity	Infinity	0.611544	0	0	0	1.0778	0	0.611544
714.0/2.9 (47586)	714.019	2.9	3.07707	0.00398	Infinity	Infinity	0.631008	0	0	0	1.11331	0	0.631008
123.3/1.1 (7546)	123.258	1.12	3.07593	0.00399	14.2283	1.15315	4.38259	0.30802	0	0	6.9956	0.962638	4.07457
881.8/7.0 (50392)	881.838	6.98	3.07428	0.00401	Infinity	Infinity	2.52478	0	0	0	4.45858	0	2.52478
505.9/1.3 (38387)	505.856	1.31	3.07336	0.00402	6.04248	0.781215	4.03473	0.667729	1.87062	0	4.92675	1.92371	3.36701
256.1/4.0 (17029)	256.104	4.03	3.07103	0.00405	6.49164	0.812355	1.73186	0.266784	1.40917	0	2.15848	0.826423	1.46508
243.2/8.4 (15827)	243.207	8.39	3.06995	0.00406	Infinity	Infinity	0.34211	0	0	0	0.604995	0	0.34211
502.7/3.7 (38183)	502.695	3.71	3.06512	0.00411	5.00595	0.699487	7.38414	1.47507	3.76377	0	8.2629	3.7088	5.90907
248.1/1.1 (16489)	248.103	1.13	3.06369	0.00412	7.54489	0.877653	4.13802	0.548453	1.14349	0	5.69716	1.63327	3.58957
324.6/3.6 (22281)	324.622	3.62	3.06249	0.00414	11.0841	1.0447	222.89	20.109	0	0	335.287	74.8468	202.781
384.6/2.8 (28586)	384.567	2.78	3.05198	0.00425	Infinity	Infinity	0.402824	0	0	0	0.716557	0	0.402824
387.2/10.0 (28815)	387.212	10.05	3.04733	0.00431	12.3862	1.09294	4.76263	0.38451	0	0	6.9583	2.03464	4.37811
571.2/3.9 (42364)	571.237	3.87	3.04356	0.00435	12.128	1.08379	1.71477	0.141389	0.840059	0	2.59187	0.621496	1.57338
384.1/5.3 (28532)	384.147	5.33	3.0428	0.00436	Infinity	Infinity	1.8248	0	0	0	3.25582	0	1.8248
376.1/2.5 (27802)	376.137	2.5	3.04089	0.00438	Infinity	Infinity	1.04297	0	0	0	1.86204	0	1.04297
467.3/13.3 (35351)	467.296	13.25	3.04079	0.00438	Infinity	Infinity	1.23464	0	0	0	2.2043	0	1.23464
454.2/12.3 (34325)	454.243	12.26	3.04124	0.00438	8.10102	0.90854	8.31598	1.02653	0	0	11.181	3.84317	7.28944
327.8/3.7 (22662)	327.799	3.7	3.03689	0.00443	2.49798	0.397589	19.7552	7.90846	22.5562	7.77895	16.9884	7.30078	11.8467
410.7/2.8 (30778)	410.674	2.81	3.03544	0.00444	8.81986	0.945461	1.66037	0.188254	0	0	2.43044	0.58459	1.47212
268.1/3.6 (17971)	268.055	3.57	3.03241	0.00448	6.92574	0.840466	2.85068	0.411607	1.15146	0	3.81027	1.23153	2.43908
354.1/14.2 (25671)	354.101	14.18	3.02481	0.00457	Infinity	Infinity	0.555727	0	0	0	0.997428	0	0.555727
269.0/9.4 (18017)	269.021	9.36	3.02018	0.00463	23.6791	1.37436	0.503922	0.0212813	0	0	0.845368	0.11261	0.48264
699.4/6.2 (47204)	699.404	6.21	3.01403	0.0047	Infinity	Infinity	2.08874	0	0	0	3.7623	0	2.08874
481.2/4.9 (36362)	481.232	4.9	3.0131	0.00471	14.2683	1.15437	6.04789	0.423868	0	0	9.80433	1.47862	5.62402
196.1/3.4 (12975)	196.095	3.44	3.01004	0.00475	Infinity	Infinity	0.791962	0	0	0	1.4284	0	0.791962
353.1/3.4 (25568)	353.079	3.4	3.00116	0.00486	6.85186	0.835808	11.1526	1.62768	4.46908	0	15.0821	4.81009	9.52494
282.1/3.7 (18904)	282.094	3.66	2.99878	0.00489	31.3131	1.49573	2.38752	0.0762466	0	0	4.14399	0.33458	2.31128
173.1/14.9 (11139)	173.132	14.85	2.99863	0.00489	9.67378	0.985596	0.424265	0.0438572	0	0	0.559257	0.232071	0.380408
205.2/3.3 (13454)	205.241	3.3	2.99633	0.00492	6.03681	0.780808	41.5439	6.88176	16.5197	0	48.3667	23.1296	34.6621
681.8/5.8 (46722)	681.816	5.81	2.99605	0.00493	8.13885	0.910563	2.77965	0.341528	0	0	3.84046	1.26085	2.43812
287.1/3.1 (19216)	287.1	3.09	2.99311	0.00497	3.58409	0.554379	11.9522	3.33479	11.2053	0	9.76303	7.04731	8.6174
153.1/11.4 (9619)	153.127	11.43	2.99079	0.005	15.4149	1.18794	1.15806	0.0751261	0	0	1.88813	0.315824	1.08293
227.1/4.0 (14771)	227.138	4.04	2.98711	0.00504	16.0658	1.2059	2.97897	0.185424	0.800823	0	4.98219	0.564366	2.79355
322.3/3.7 (22074)	322.288	3.71	2.98676	0.00505	Infinity	Infinity	0.851116	0	0	0	1.54705	0	0.851116
166.4/1.9 (10718)	166.395	1.93	2.98204	0.00511	Infinity	Infinity	0.317609	0	0	0	0.578225	0	0.317609
306.1/3.6 (20831)	306.123	3.64	2.97875	0.00516	4.93909	0.693647	9.73912	1.97185	5.54693	0	12.9513	3.29983	7.76728
204.1/5.2 (13372)	204.121	5.25	2.97871	0.00516	3.54725	0.549892	4.94554	1.39419	4.08656	0	4.69125	2.57472	3.55135
252.1/3.1 (16784)	252.078	3.07	2.97684	0.00518	5.50703	0.740918	2.8702	0.521188	0.827886	0	3.76834	1.17644	2.34901
254.1/1.0 (16870)	254.106	1.05	2.9759	0.00519	18.3431	1.26347	4.02498	0.219427	0	0	6.64484	1.1611	3.80555
554.1/3.5 (41467)	554.132	3.47	2.96756	0.00531	Infinity	Infinity	1.12841	0	0	0	2.06436	0	1.12841
180.1/2.5 (11570)	180.063	2.51	2.96671	0.00532	7.5868	0.880058	15.6906	2.06814	1.57689	0	21.1756	7.59447	13.6224
741.4/3.7 (48228)	741.374	3.65	2.95942	0.00542	Infinity	Infinity	1.02226	0	0	0	1.87531	0	1.02226
954.2/11.6 (51290)	954.162	11.62	2.95577	0.00547	18.2657	1.26164	2.51833	0.137872	0	0	4.18569	0.729552	2.38046
372.2/3.5 (27388)	372.154	3.51	2.95631	0.00547	3.67121	0.564809	90.4956	24.6501	81.3412	0	81.3403	51.6562	65.8455
130.5/1.4 (7931)	130.545	1.39	2.95504	0.00548	18.3128	1.26276	0.646503	0.0353033	0	0	1.07526	0.186807	0.6112
273.1/1.7 (18205)	273.104	1.68	2.95423	0.0055	Infinity	Infinity	0.183834	0	0	0	0.337831	0	0.183834
361.2/3.9 (26503)	361.195	3.87	2.95014	0.00555	19.3827	1.28741	1.17862	0.0608077	0	0	1.9801	0.321764	1.11781
482.3/8.2 (36464)	482.261	8.21	2.95029	0.00555	11.5548	1.06276	1.6557	0.143291	0	0	2.4537	0.758225	1.51241
304.1/1.0 (20729)	304.099	0.99	2.9496	0.00556	17.5759	1.24492	5.13571	0.292201	0.356631	0	8.50308	1.54618	4.84351
309.1/4.6 (20975)	309.079	4.61	2.94439	0.00564	8.21411	0.91456	3.6394	0.443067	0	0	5.25931	1.53547	3.19633
363.0/6.6 (26612)	363.041	6.63	2.94048	0.0057	Infinity	Infinity	2.71151	0	0	0	5.00621	0	2.71151
129.0/6.9 (7696)	128.951	6.88	2.93938	0.00571	15.1983	1.1818	0.309803	0.0203841	0	0	0.50084	0.107862	0.289419
352.0/2.7 (25425)	351.965	2.71	2.9381	0.00573	19.1326	1.28177	1.00646	0.0526046	0	0	1.69529	0.278358	0.953857
355.5/6.7 (25871)	355.526	6.65	2.93655	0.00575	25.9556	1.41423	67.4014	2.59679	0	0	117.781	12.6721	64.8046
316.5/3.7 (21685)	316.463	3.67	2.9344	0.00579	14.8997	1.17318	2.01119	0.134982	0	0	3.24325	0.714255	1.87621
329.7/2.7 (22928)	329.651	2.66	2.93411	0.00579	13.3269	1.12473	0.695931	0.0522199	0	0	1.09067	0.276322	0.643711
137.4/1.1 (8788)	137.437	1.14	2.93272	0.00581	13.2689	1.12284	0.957324	0.0721478	0	0	1.59641	0.213326	0.885176
357.2/11.9 (26046)	357.191	11.9	2.9272	0.00589	5.64013	0.751289	10.0552	1.78279	3.65451	0	12.7334	4.94137	8.27239
390.1/4.4 (29011)	390.119	4.36	2.92212	0.00597	Infinity	Infinity	9.95689	0	0	0	18.4987	0	9.95689
178.1/1.1 (11527)	178.084	1.11	2.9182	0.00603	Infinity	Infinity	1.0194	0	0	0	1.89647	0	1.0194
694.4/2.9 (47088)	694.351	2.93	2.9131	0.00611	8.72776	0.940903	5.7794	0.662186	0	0	8.51629	2.47793	5.11721
521.3/4.7 (39504)	521.278	4.7	2.90448	0.00625	7.21752	0.858388	3.15707	0.437418	0	0	4.40817	1.46174	2.71966
326.1/5.5 (22499)	326.124	5.55	2.90108	0.00631	Infinity	Infinity	1.47752	0	0	0	2.76497	0	1.47752
418.2/4.1 (31497)	418.2	4.14	2.89916	0.00634	Infinity	Infinity	1.11317	0	0	0	2.08451	0	1.11317
226.2/11.8 (14713)	226.176	11.78	2.89312	0.00644	Infinity	Infinity	0.35405	0	0	0	0.664378	0	0.35405
133.4/1.2 (8430)	133.382	1.15	2.89236	0.00645	7.77544	0.890725	8.01222	1.03045	0	0	12.3348	2.55531	6.98176
377.1/4.4 (27871)	377.112	4.37	2.89019	0.00649	Infinity	Infinity	1.39685	0	0	0	2.62387	0	1.39685
451.2/3.7 (34111)	451.206	3.7	2.88347	0.0066	2.20542	0.343491	96.9836	43.9752	80.2055	39.6494	72.1932	39.7867	53.0085
390.1/4.6 (29009)	390.118	4.57	2.88252	0.00661	Infinity	Infinity	8.95914	0	0	0	16.8737	0	8.95914
310.7/6.7 (21197)	310.712	6.75	2.88239	0.00662	Infinity	Infinity	1.41739	0	0	0	2.66965	0	1.41739
203.1/6.9 (13218)	203.053	6.91	2.87736	0.0067	8.24433	0.916155	0.794415	0.096359	0	0	1.13924	0.381591	0.698056
477.2/4.6 (36074)	477.161	4.57	2.87701	0.00671	2.94063	0.468441	11.4549	3.89537	12.7787	0	9.9919	5.87787	7.55948
1069.7/9.5 (54983)	1069.74	9.54	2.87247	0.00679	23.0425	1.36253	25.4377	1.10395	0	0	45.5435	3.69411	24.3338
410.2/3.1 (30732)	410.169	3.11	2.86837	0.00686	97.8288	1.99047	98.2984	1.0048	0	0	184.055	3.37847	97.2936
221.2/12.2 (14514)	221.153	12.16	2.86531	0.00691	Infinity	Infinity	0.443094	0	0	0	0.83954	0	0.443094
335.0/1.1 (23430)	334.995	1.07	2.86292	0.00696	2.8386	0.453104	17.981	6.33446	16.8811	0	16.6925	8.34915	11.6465
463.7/4.8 (35084)	463.748	4.75	2.85859	0.00703	13.442	1.12846	1.47551	0.109769	0	0	2.39073	0.580844	1.36574
396.1/5.4 (29545)	396.147	5.45	2.85771	0.00705	11.8186	1.07256	5.21617	0.441354	0	0	8.41699	1.95254	4.77481
452.2/3.7 (34180)	452.212	3.68	2.85745	0.00705	3.36706	0.527251	7.8962	2.34513	7.5214	0	8.03981	3.94098	5.55107
307.0/0.9 (20866)	306.957	0.92	2.85494	0.0071	6.14877	0.788788	6.4652	1.05146	3.26604	0	8.74974	3.13182	5.41374
429.6/3.6 (32450)	429.647	3.61	2.85488	0.0071	5.10769	0.708225	11.9724	2.34399	6.78002	0	14.6883	6.31138	9.62837
366.1/2.3 (26826)	366.115	2.28	2.85353	0.00713	21.7886	1.33823	5.36831	0.246381	0	0	9.47945	1.30373	5.12192
146.3/2.5 (9136)	146.26	2.5	2.85171	0.00716	Infinity	Infinity	0.835909	0	0	0	1.59137	0	0.835909
277.2/12.4 (18541)	277.216	12.35	2.84677	0.00725	8.82514	0.945722	1.21116	0.13724	0	0	1.78692	0.577748	1.07392
187.7/3.3 (12231)	187.677	3.27	2.84082	0.00736	Infinity	Infinity	2.24404	0	0	0	4.28848	0	2.24404
331.1/4.0 (23054)	331.129	3.97	2.82993	0.00757	10.7615	1.03187	4.99209	0.463883	1.53459	0	8.45534	1.15045	4.5282
310.9/6.7 (21209)	310.893	6.71	2.82911	0.00758	Infinity	Infinity	2.24351	0	0	0	4.30522	0	2.24351
722.3/5.8 (47839)	722.279	5.82	2.82893	0.00759	11.016	1.04202	5.43457	0.493334	0	0	8.97843	1.76153	4.94124
137.3/1.5 (8745)	137.307	1.46	2.82813	0.0076	21.3773	1.32995	1.0563	0.0494123	0	0	1.87905	0.261465	1.00689
120.4/2.3 (7217)	120.428	2.29	2.8281	0.0076	11.4175	1.05757	1.44242	0.126334	0	0	2.32543	0.570146	1.31609
335.5/3.6 (23591)	335.461	3.64	2.82723	0.00762	15.1383	1.18008	13.5601	0.895747	3.13843	0	23.8271	2.80833	12.6643
857.2/9.2 (50139)	857.19	9.16	2.82445	0.00767	31.4237	1.49726	1.35595	0.0431506	0	0	2.49219	0.228332	1.3128
132.2/1.6 (8072)	132.155	1.55	2.82313	0.0077	13.871	1.14211	0.628978	0.0453448	0	0	1.04256	0.239942	0.583634
1088.5/9.6 (55707)	1088.55	9.57	2.82091	0.00774	7.90168	0.89772	30.6516	3.87913	7.01419	0	43.312	16.1131	26.7725
180.1/4.2 (11587)	180.101	4.22	2.82133	0.00774	3.44059	0.536633	29.8422	8.67359	20.0873	2.95706	31.7135	14.7593	21.1687
166.2/2.5 (10647)	166.192	2.45	2.81922	0.00778	7.06016	0.848814	2.90158	0.41098	0.857006	0	4.39677	1.10626	2.4906
361.2/3.5 (26494)	361.18	3.46	2.8141	0.00788	Infinity	Infinity	1.98085	0	0	0	3.82146	0	1.98085
170.0/1.3 (11062)	170.042	1.34	2.81393	0.00788	15.2974	1.18462	0.666702	0.0435828	0	0	1.1511	0.200198	0.623119
288.5/2.8 (19401)	288.482	2.82	2.81205	0.00792	3.3171	0.520759	5.5506	1.67333	4.9107	0	5.63379	2.84565	3.87727
534.7/1.2 (40420)	534.727	1.2	2.81171	0.00793	1.99413	0.299754	28.6151	14.3497	28.8629	14.7239	15.6423	13.0896	14.2655
502.2/3.7 (38134)	502.195	3.67	2.80925	0.00798	2.73785	0.43741	18.1837	6.64158	15.0095	1.1042	14.8923	9.58735	11.5421
322.1/3.7 (22035)	322.132	3.68	2.8058	0.00805	2.187	0.339848	101.756	46.5278	76.4059	35.3273	87.0656	35.7725	55.2284
486.6/3.7 (36771)	486.619	3.66	2.80497	0.00806	3.79789	0.579542	4.7863	1.26025	1.98218	0	5.58154	2.26726	3.52605
454.9/4.6 (34355)	454.896	4.56	2.80202	0.00812	6.38552	0.805197	4.0564	0.635249	0	0	5.96637	1.66734	3.42115
362.1/1.1 (26542)	362.085	1.13	2.80009	0.00816	2.85376	0.455417	34.2813	12.0127	38.17	0	22.4452	21.2943	22.2686
263.2/1.0 (17647)	263.167	1.04	2.79985	0.00817	Infinity	Infinity	28.5081	0	0	0	55.2778	0	28.5081
954.4/11.7 (51297)	954.356	11.68	2.79756	0.00822	Infinity	Infinity	0.371864	0	0	0	0.721642	0	0.371864
579.8/5.0 (42816)	579.771	5.05	2.79488	0.00827	21.2931	1.32824	2.39491	0.112474	0	0	4.31207	0.595156	2.28244
422.2/6.7 (31759)	422.175	6.68	2.78674	0.00844	2.97531	0.473533	358.693	120.556	337.253	0	151.892	253.084	238.137
267.1/3.6 (17918)	267.113	3.65	2.78587	0.00846	3.53922	0.548908	2.00761	0.567245	1.69993	0	2.00092	1.13652	1.44036
844.4/7.0 (49870)	844.384	7.02	2.77886	0.00861	14.785	1.16982	4.4829	0.303206	0	0	7.67831	1.60442	4.17969
262.1/1.2 (17548)	262.098	1.15	2.77692	0.00866	12.9103	1.11094	0.635323	0.0492106	0	0	1.05337	0.260398	0.586112
328.3/2.6 (22756)	328.304	2.64	2.77374	0.00873	13.6916	1.13645	2.0537	0.149997	0	0	3.59953	0.555891	1.90371
202.1/1.1 (13189)	202.119	1.14	2.77247	0.00875	5.28789	0.723282	9.3475	1.76772	2.55121	0	12.6052	4.52429	7.57978
472.1/3.5 (35752)	472.095	3.46	2.77005	0.00881	Infinity	Infinity	0.455631	0	0	0	0.892984	0	0.455631
260.0/1.5 (17209)	260.025	1.5	2.7644	0.00893	15.0309	1.17698	1.44169	0.0959152	0	0	2.49247	0.507535	1.34578
333.0/8.0 (23230)	333.012	8.05	2.76412	0.00894	Infinity	Infinity	0.282355	0	0	0	0.55457	0	0.282355
445.2/3.5 (33648)	445.198	3.49	2.7633	0.00896	21.3717	1.32984	1.9239	0.090021	0	0	3.54421	0.37414	1.83388
120.2/2.5 (7105)	120.173	2.52	2.7621	0.00899	6.2339	0.79476	4.9128	0.788079	0.321475	0	7.06491	2.29596	4.12473
183.1/10.0 (11864)	183.136	9.97	2.75907	0.00905	12.652	1.10216	0.635691	0.0502444	0	0	1.05592	0.265868	0.585446
166.9/1.3 (10841)	166.851	1.28	2.75841	0.00907	Infinity	Infinity	2.48983	0	0	0	4.90037	0	2.48983
322.3/3.7 (22080)	322.346	3.7	2.75183	0.00922	Infinity	Infinity	2.18582	0	0	0	4.31231	0	2.18582
206.1/1.4 (13684)	206.093	1.42	2.74944	0.00928	115.319	2.0619	2.53603	0.0219915	0.649874	0	4.96005	0.116368	2.51404
120.7/2.6 (7311)	120.722	2.58	2.74819	0.00931	13.444	1.12853	24.6313	1.83215	0	0	43.3717	7.00991	22.7992
404.2/1.1 (30222)	404.188	1.14	2.74256	0.00944	Infinity	Infinity	20.0003	0	0	0	39.5912	0	20.0003
371.5/3.1 (27290)	371.492	3.14	2.73488	0.00962	14.2158	1.15277	3.40266	0.239358	0	0	5.88375	1.26656	3.1633
558.2/3.5 (41692)	558.221	3.49	2.73401	0.00964	4.10591	0.613409	3.14879	0.766893	1.07769	0	3.75053	1.66377	2.3819
317.1/3.7 (21717)	317.094	3.65	2.72722	0.00981	5.16922	0.713425	12.3732	2.39362	4.02195	0	17.764	5.13452	9.97953
228.1/3.0 (14843)	228.078	3.04	2.72287	0.00992	24.8732	1.39573	3.25096	0.130702	0	0	6.10489	0.691608	3.12026
331.9/0.9 (23140)	331.923	0.94	2.72061	0.00997	14.6014	1.16439	3.4456	0.235978	0	0	6.17169	0.988522	3.20963
414.2/3.4 (31133)	414.235	3.45	2.72045	0.00998	4.11069	0.613915	9.66005	2.34998	3.80282	0	12.5173	4.32545	7.31007
1091.7/9.6 (55811)	1091.73	9.58	2.71995	0.00999	42.7777	1.63122	7.40018	0.172992	0	0	14.3823	0.643165	7.22719

## Sheet: p<0.05 C. castaneus brains
Data File S3 sheet b: All unique m/z / retention time peaks found to be higher with a p <0.05 in samples across two independent experiments where O. unilateralis was grown on C. castaneus brains compared to all controls for that ant species
Peak Name	m/z	Ret. Time	t-value	p-value	Fold Change	Log (Fold Change)	Mean 1	Mean 2	Median 1	Median 2	Sigma 1	Sigma 2	Delta
174.1/1.0 (11155)	174.075	1.03	6.30956	2.6862e-07	6.21752	0.793617	116.531	18.7424	112.152	0	41.9306	42.1169	97.7887
391.1/1.2 (29083)	391.132	1.19	4.91756	1.9323e-05	Infinity	Infinity	7.49177	0	4.5618	0	8.27088	0	7.49177
146.1/1.1 (9108)	146.091	1.08	4.74724	3.2443e-05	2.57216	0.410299	169.354	65.8409	171.031	45.2843	62.2636	58.1278	103.513
428.2/5.4 (32316)	428.204	5.38	4.61168	4.89e-05	14.2861	1.15491	20.0189	1.40128	15.1133	0	21.0369	3.54992	18.6176
240.1/2.8 (15683)	240.086	2.83	4.31539	0.00012	65.6075	1.81695	62.3496	0.950343	35.8592	0	77.1507	2.18229	61.3992
296.1/7.3 (20124)	296.148	7.26	4.2444	0.00015	Infinity	Infinity	5.21099	0	2.72188	0	6.66532	0	5.21099
331.2/12.4 (23102)	331.247	12.35	4.18488	0.00018	22.1161	1.34471	3.16604	0.143155	1.67378	0	3.69553	0.757507	3.02288
583.3/12.2 (42977)	583.253	12.24	4.15409	0.00019	Infinity	Infinity	2.03594	0	0	0	2.66076	0	2.03594
202.1/1.1 (13179)	202.07	1.08	4.13354	0.0002	4.16133	0.619233	84.9379	20.4112	74.1135	0	50.2617	39.3961	64.5267
390.1/3.9 (29012)	390.12	3.92	4.14821	0.0002	Infinity	Infinity	18.3942	0	0	0	24.0734	0	18.3942
114.1/1.0 (6698)	114.053	0.97	4.11859	0.00021	5.25479	0.720555	20.3952	3.88125	17.1985	0	16.6247	8.11304	16.5139
871.9/7.0 (50318)	871.859	7	4.10579	0.00022	Infinity	Infinity	2.02014	0	0	0	2.67118	0	2.02014
441.2/1.1 (33336)	441.186	1.13	4.089	0.00023	15.3637	1.1865	65.6149	4.27076	55.4239	0	71.4244	22.5988	61.3441
403.2/1.6 (30146)	403.171	1.65	4.06791	0.00025	455.968	2.65893	3.61433	0.00792672	2.49405	0	4.8125	0.0419443	3.60641
355.1/1.6 (25806)	355.147	1.63	4.04686	0.00026	14.5935	1.16416	3.65337	0.250343	2.42733	0	4.27861	0.919227	3.40302
241.1/2.8 (15714)	241.09	2.77	4.05356	0.00026	Infinity	Infinity	6.49939	0	2.08049	0	8.70468	0	6.49939
265.1/2.4 (17802)	265.061	2.43	3.99825	0.0003	41.8259	1.62145	1.12969	0.0270095	0.53214	0	1.47666	0.142921	1.10268
1048.4/9.6 (54129)	1048.36	9.64	3.99775	0.0003	568.943	2.75507	1.95279	0.00343232	0.597875	0	2.64705	0.0181621	1.94936
291.1/3.4 (19567)	291.131	3.38	3.99218	0.00031	5.15417	0.712159	2.8541	0.553745	3.42304	0	2.47224	1.10664	2.30035
521.2/2.8 (39472)	521.175	2.77	3.93654	0.00036	1113.08	3.04653	10.2925	0.00924688	1.24441	0	14.1816	0.0489299	10.2832
408.1/3.9 (30580)	408.129	3.94	3.92175	0.00038	Infinity	Infinity	15.0353	0	0	0	20.8137	0	15.0353
307.1/2.8 (20897)	307.128	2.83	3.90276	0.0004	Infinity	Infinity	0.367662	0	0	0	0.51144	0	0.367662
278.1/3.5 (18587)	278.108	3.46	3.90437	0.0004	Infinity	Infinity	7.33537	0	0	0	10.1997	0	7.33537
182.1/6.3 (11684)	182.081	6.35	3.82626	0.0005	4.15053	0.618103	5.80089	1.39763	6.69484	0	4.56772	2.46098	4.40326
1056.8/9.5 (54494)	1056.85	9.54	3.81682	0.00051	126.816	2.10317	22.6322	0.178465	5.59311	0	31.8958	0.944349	22.4538
402.7/3.7 (30108)	402.675	3.68	3.81168	0.00052	3.05184	0.484562	22.9867	7.53208	23.0174	2.09004	15.3537	9.10664	15.4546
204.1/5.9 (13370)	204.121	5.93	3.79535	0.00055	3.67323	0.565048	7.97633	2.17148	10.5002	0	5.83568	3.41036	5.80486
858.3/11.7 (50174)	858.336	11.66	3.75673	0.00061	Infinity	Infinity	3.99534	0	0	0	5.77379	0	3.99534
494.2/5.8 (37445)	494.238	5.77	3.741	0.00064	Infinity	Infinity	3.9211	0	0	0	5.69032	0	3.9211
843.2/8.4 (49843)	843.159	8.44	3.73691	0.00064	16.6963	1.22262	11.3319	0.678708	3.62874	0	14.2161	3.53247	10.6532
268.1/4.7 (17988)	268.117	4.72	3.69856	0.00072	Infinity	Infinity	6.964	0	3.84332	0	10.2222	0	6.964
323.1/1.1 (22117)	323.122	1.14	3.69328	0.00073	19.7115	1.29472	5.16241	0.261899	0	0	6.79187	1.38584	4.90051
463.2/5.1 (35035)	463.202	5.09	3.67841	0.00076	Infinity	Infinity	3.1834	0	0	0	4.69839	0	3.1834
711.0/9.8 (47517)	711	9.79	3.66906	0.00078	22.8295	1.3585	60.451	2.64793	1.2337	0	83.6933	10.1755	57.803
153.0/1.1 (9609)	153.04	1.1	3.65384	0.00082	2.01762	0.304839	36.3783	18.0303	35.196	15.7079	21.0265	10.0183	18.348
226.1/5.9 (14693)	226.102	5.92	3.65299	0.00082	10.4961	1.02103	3.74385	0.356691	2.09955	0	4.29304	1.51767	3.38715
261.1/2.5 (17304)	261.086	2.48	3.62231	0.00089	3.22006	0.507863	44.1135	13.6996	52.3587	1.13022	29.5352	20.0456	30.4139
949.8/11.7 (51078)	949.802	11.7	3.62488	0.00089	39.1206	1.59241	6.34956	0.162307	0	0	9.20493	0.616265	6.18725
315.8/3.7 (21621)	315.795	3.71	3.60935	0.00093	2.60966	0.416585	25.209	9.65986	24.3753	9.14801	18.4294	8.31381	15.5491
400.2/3.4 (29930)	400.216	3.37	3.60458	0.00094	13.2041	1.12071	11.3981	0.863222	0	0	14.9347	3.09375	10.5349
253.1/2.9 (16842)	253.13	2.9	3.57864	0.00101	31.7951	1.50236	2.09839	0.0659973	0	0	3.05449	0.242515	2.03239
342.1/4.0 (24466)	342.142	4.02	3.57588	0.00102	20.6452	1.31482	1.98408	0.0961037	0	0	2.72767	0.508533	1.88798
391.5/3.6 (29144)	391.488	3.58	3.569	0.00104	Infinity	Infinity	0.424119	0	0	0	0.645147	0	0.424119
323.2/4.5 (22160)	323.202	4.47	3.56558	0.00105	Infinity	Infinity	1.42124	0	0	0	2.16398	0	1.42124
386.1/2.8 (28696)	386.116	2.76	3.53947	0.00113	2.469	0.392521	10.0694	4.07834	9.65172	3.1848	5.32714	4.32301	5.99108
333.1/2.7 (23234)	333.057	2.75	3.53197	0.00115	16.6813	1.22223	1.45059	0.086959	0	0	1.93859	0.460144	1.36363
542.8/5.7 (40841)	542.778	5.66	3.52446	0.00118	Infinity	Infinity	6.30878	0	1.7787	0	9.71785	0	6.30878
266.1/4.4 (17879)	266.137	4.41	3.51384	0.00121	3.62532	0.559347	13.4872	3.72028	10.4402	0	9.63573	6.70488	9.76694
222.1/4.1 (14539)	222.076	4.13	3.47294	0.00136	19.0155	1.27911	1.30672	0.0687186	0	0	1.82991	0.363625	1.238
240.1/1.1 (15685)	240.09	1.13	3.47056	0.00137	108.61	2.03587	42.2993	0.38946	14.9076	0	65.4619	2.06083	41.9098
408.1/1.2 (30579)	408.123	1.16	3.45224	0.00144	18.0024	1.25533	15.956	0.886328	0	0	22.2627	4.69	15.0697
249.2/1.0 (16569)	249.152	1.01	3.43102	0.00153	4.32508	0.635994	16.1748	3.73976	18.9907	0	14.9711	7.3715	12.435
283.5/3.7 (18993)	283.467	3.7	3.42598	0.00155	Infinity	Infinity	1.07136	0	0	0	1.69773	0	1.07136
294.0/1.1 (19800)	294	1.08	3.42103	0.00157	4.75556	0.677201	30.5577	6.42568	27.5934	0	28.4098	14.8264	24.132
161.1/3.1 (10041)	161.09	3.14	3.42136	0.00157	5.16079	0.712716	6.32007	1.22463	6.43453	0	6.50759	2.77035	5.09544
171.1/7.0 (11093)	171.1	6.97	3.40739	0.00163	3.61653	0.558292	2.03406	0.562435	1.83184	0	1.44927	1.06417	1.47163
216.6/3.7 (14192)	216.6	3.67	3.38182	0.00175	8.01088	0.90368	5.86865	0.732585	3.55847	0	6.96616	2.54657	5.13607
228.2/6.2 (14873)	228.159	6.2	3.37094	0.0018	Infinity	Infinity	0.821847	0	0	0	1.3236	0	0.821847
386.0/1.0 (28687)	385.984	0.99	3.36922	0.00181	Infinity	Infinity	2.92351	0	0	0	4.71079	0	2.92351
114.1/0.9 (6707)	114.103	0.94	3.36659	0.00182	6.04724	0.781557	2.16102	0.357356	2.10216	0	2.33209	1.00353	1.80366
406.7/5.0 (30482)	406.746	4.95	3.3492	0.00191	Infinity	Infinity	1.31733	0	0	0	2.13536	0	1.31733
400.2/1.7 (29932)	400.218	1.67	3.34554	0.00193	9.17703	0.962702	2.17525	0.237032	1.13251	0	2.80291	0.823846	1.93821
357.0/1.1 (25984)	356.976	1.06	3.34244	0.00195	19.8494	1.29775	7.57507	0.381627	0	0	11.1482	2.01938	7.19344
282.1/4.1 (18905)	282.096	4.11	3.33382	0.00199	Infinity	Infinity	0.571384	0	0	0	0.930473	0	0.571384
626.8/6.0 (44897)	626.828	5.99	3.33378	0.00199	Infinity	Infinity	1.258	0	0	0	2.04861	0	1.258
190.9/3.9 (12783)	190.931	3.85	3.33001	0.00201	Infinity	Infinity	0.515243	0	0	0	0.840009	0	0.515243
774.6/1.3 (48901)	774.635	1.26	3.32822	0.00202	Infinity	Infinity	0.653078	0	0	0	1.06529	0	0.653078
152.3/1.4 (9575)	152.311	1.44	3.32889	0.00202	Infinity	Infinity	0.340272	0	0	0	0.554937	0	0.340272
284.1/3.1 (19016)	284.11	3.08	3.32416	0.00205	Infinity	Infinity	0.323311	0	0	0	0.528026	0	0.323311
220.1/1.1 (14354)	220.08	1.1	3.31125	0.00212	2.62373	0.41892	42.3174	16.1287	44.3383	6.29115	21.2897	21.5283	26.1887
1073.7/11.7 (55153)	1073.75	11.65	3.31049	0.00212	105.117	2.02167	6.3751	0.0606479	0	0	10.3403	0.320919	6.31445
283.1/1.1 (18975)	283.137	1.06	3.30943	0.00213	6.75198	0.829431	50.048	7.41235	28.3146	0	58.7726	21.8911	42.6356
685.2/12.3 (46787)	685.168	12.28	3.2921	0.00223	Infinity	Infinity	0.94805	0	0	0	1.56342	0	0.94805
521.2/6.2 (39469)	521.155	6.24	3.27322	0.00235	Infinity	Infinity	3.04333	0	0	0	5.04767	0	3.04333
932.6/9.9 (50831)	932.636	9.91	3.26671	0.00239	Infinity	Infinity	1.50945	0	0	0	2.50857	0	1.50945
277.1/6.4 (18517)	277.118	6.39	3.26339	0.00242	5.53922	0.743449	7.39513	1.33505	5.98492	0	7.52386	3.87424	6.06008
877.5/9.8 (50344)	877.494	9.76	3.25494	0.00247	130.286	2.1149	21.5574	0.165462	0	0	35.6477	0.875541	21.3919
166.8/2.5 (10823)	166.783	2.54	3.25408	0.00248	Infinity	Infinity	0.844479	0	0	0	1.40889	0	0.844479
166.3/2.1 (10691)	166.317	2.06	3.24152	0.00256	Infinity	Infinity	0.471586	0	0	0	0.789822	0	0.471586
400.2/3.8 (29918)	400.185	3.78	3.2388	0.00258	Infinity	Infinity	0.348696	0	0	0	0.584495	0	0.348696
659.5/3.6 (46084)	659.531	3.61	3.23786	0.00259	Infinity	Infinity	1.1265	0	0	0	1.88881	0	1.1265
205.5/3.3 (13513)	205.483	3.3	3.23432	0.00261	Infinity	Infinity	149.955	0	0	0	251.707	0	149.955
746.6/9.7 (48390)	746.643	9.73	3.22959	0.00265	31.3211	1.49584	20.7446	0.66232	0	0	33.5293	2.26721	20.0823
294.7/1.2 (19911)	294.656	1.15	3.22466	0.00268	Infinity	Infinity	2.83201	0	0	0	4.76791	0	2.83201
328.1/3.8 (22689)	328.082	3.82	3.22414	0.00269	Infinity	Infinity	0.565253	0	0	0	0.9518	0	0.565253
164.0/1.4 (10430)	163.967	1.43	3.22132	0.00271	7.37585	0.867812	0.815288	0.110535	0.386481	0	1.06159	0.307539	0.704753
404.7/4.1 (30294)	404.689	4.11	3.21967	0.00272	14.6286	1.1652	60.6686	4.14727	2.91033	0	92.4045	13.4728	56.5213
120.1/3.6 (7068)	120.079	3.64	3.21628	0.00274	10.1273	1.00549	7.64344	0.754737	2.097	0	11.1152	1.97144	6.8887
283.2/6.9 (18986)	283.184	6.94	3.2173	0.00274	Infinity	Infinity	1.68288	0	0	0	2.83974	0	1.68288
255.0/1.0 (16962)	254.975	1.04	3.21588	0.00275	Infinity	Infinity	1.12562	0	0	0	1.90023	0	1.12562
365.2/1.0 (26765)	365.237	0.96	3.21214	0.00277	23.817	1.37689	6.39906	0.268676	0	0	10.0643	1.4217	6.13038
130.3/1.0 (7859)	130.333	0.98	3.21181	0.00278	Infinity	Infinity	6.28407	0	0	0	10.622	0	6.28407
248.1/2.5 (16487)	248.1	2.47	3.21184	0.00278	17.8592	1.25186	2.39503	0.134106	0.584964	0	3.71164	0.525516	2.26092
327.2/3.3 (22624)	327.151	3.3	3.20784	0.00281	6.66327	0.823687	2.6495	0.397627	2.32325	0	2.77052	1.5109	2.25187
609.3/5.9 (44191)	609.291	5.9	3.20651	0.00282	Infinity	Infinity	1.75574	0	0	0	2.97267	0	1.75574
485.2/11.2 (36688)	485.248	11.18	3.20397	0.00284	12.0587	1.0813	1.08836	0.0902548	0	0	1.47513	0.477584	0.998101
130.7/1.4 (7959)	130.68	1.41	3.19928	0.00287	16.8397	1.22633	0.545707	0.032406	0	0	0.818838	0.171476	0.513301
258.1/3.8 (17135)	258.077	3.82	3.19782	0.00288	2.35171	0.371383	4.1843	1.77926	4.65672	1.6673	2.73731	1.74913	2.40504
361.1/1.1 (26481)	361.15	1.15	3.19712	0.00289	263.9	2.42144	49.5484	0.187754	0	0	83.8009	0.993503	49.3607
1087.2/9.6 (55665)	1087.17	9.61	3.19656	0.00289	22.7549	1.35707	17.7561	0.780321	0	0	28.5926	2.13772	16.9758
257.1/4.9 (17067)	257.081	4.9	3.19404	0.00291	5.60589	0.748645	2.20066	0.392562	0.774253	0	2.634	0.914145	1.8081
182.6/1.1 (11736)	182.564	1.15	3.1926	0.00292	22.8745	1.35935	9.94446	0.43474	0	0	15.9263	1.61834	9.50972
384.7/2.8 (28591)	384.658	2.78	3.19092	0.00294	Infinity	Infinity	1.96001	0	0	0	3.33472	0	1.96001
228.1/6.0 (14840)	228.061	6.02	3.18782	0.00296	12.7445	1.10532	1.6626	0.130456	0	0	2.31923	0.690306	1.53214
311.1/8.6 (21245)	311.138	8.57	3.1827	0.003	13.6788	1.13605	1.41356	0.10334	0	0	2.02433	0.546822	1.31022
940.6/11.7 (50947)	940.551	11.69	3.17711	0.00305	564.199	2.75143	22.9865	0.0407418	0	0	39.2073	0.215585	22.9458
201.1/3.6 (13135)	201.083	3.61	3.17548	0.00306	7.82078	0.89325	3.73554	0.477642	0.798685	0	5.25949	1.05848	3.25789
1049.2/11.7 (54174)	1049.22	11.68	3.17339	0.00308	23.7821	1.37625	23.6163	0.993026	2.32647	0	38.2915	3.25104	22.6232
325.1/3.6 (22358)	325.056	3.65	3.16753	0.00313	29.5366	1.47036	1.69423	0.0573601	0	0	2.7558	0.303521	1.63687
173.0/1.0 (11125)	173.041	0.97	3.15369	0.00325	7.35494	0.866579	10.4061	1.41485	9.72174	0	11.4556	6.00948	8.99125
282.2/6.9 (18931)	282.181	6.95	3.14196	0.00335	6.04605	0.781472	22.704	3.75518	7.80206	0	28.2004	9.60461	18.9488
348.1/4.3 (25069)	348.104	4.26	3.14128	0.00336	Infinity	Infinity	3.37825	0	0	0	5.83852	0	3.37825
165.7/1.4 (10554)	165.654	1.37	3.13048	0.00345	7.04379	0.847806	0.924097	0.131193	0.382916	0	1.22123	0.364891	0.792904
373.2/3.5 (27519)	373.156	3.51	3.13056	0.00345	4.52515	0.655633	16.9368	3.74281	12.8168	0	18.9506	7.40279	13.194
206.1/1.1 (13683)	206.089	1.12	3.11941	0.00356	Infinity	Infinity	3.44959	0	0	0	6.0036	0	3.44959
302.1/1.1 (20567)	302.084	1.15	3.11766	0.00357	Infinity	Infinity	2.64774	0	0	0	4.61067	0	2.64774
1081.1/9.6 (55483)	1081.06	9.58	3.11616	0.00359	7.53243	0.876935	20.4042	2.70885	2.67369	0	26.8206	8.77629	17.6954
253.1/2.4 (16822)	253.083	2.4	3.10978	0.00365	22.5438	1.35303	0.857516	0.0380377	0	0	1.38749	0.201277	0.819479
313.1/1.1 (21415)	313.115	1.14	3.10205	0.00373	3.1376	0.496597	39.0086	12.4326	30.3853	0	33.965	18.3454	26.5759
399.2/13.7 (29797)	399.225	13.67	3.09739	0.00377	5.07684	0.705593	2.03804	0.40144	1.40572	0	2.24632	1.03001	1.6366
1095.9/11.6 (55920)	1095.87	11.62	3.09669	0.00378	5.6222	0.749906	13.9454	2.48042	6.51843	0	16.9374	6.24852	11.465
347.2/8.8 (25028)	347.181	8.78	3.09124	0.00383	Infinity	Infinity	0.990905	0	0	0	1.74027	0	0.990905
427.2/3.4 (32233)	427.219	3.37	3.0826	0.00392	9.65507	0.984755	4.06564	0.421089	2.07469	0	6.14266	1.07501	3.64455
371.6/4.8 (27320)	371.647	4.8	3.08329	0.00392	34.8814	1.54259	7.36037	0.211011	0	0	12.5021	0.849301	7.14936
496.3/12.7 (37619)	496.304	12.73	3.08156	0.00393	Infinity	Infinity	1.05207	0	0	0	1.8535	0	1.05207
458.2/3.7 (34659)	458.22	3.67	3.08138	0.00394	3.0972	0.490969	37.5585	12.1266	45.1065	2.71902	32.2226	17.9762	25.4319
223.1/10.0 (14581)	223.129	9.96	3.08038	0.00395	Infinity	Infinity	0.611544	0	0	0	1.0778	0	0.611544
714.0/2.9 (47586)	714.019	2.9	3.07707	0.00398	Infinity	Infinity	0.631008	0	0	0	1.11331	0	0.631008
123.3/1.1 (7546)	123.258	1.12	3.07593	0.00399	14.2283	1.15315	4.38259	0.30802	0	0	6.9956	0.962638	4.07457
881.8/7.0 (50392)	881.838	6.98	3.07428	0.00401	Infinity	Infinity	2.52478	0	0	0	4.45858	0	2.52478
505.9/1.3 (38387)	505.856	1.31	3.07336	0.00402	6.04248	0.781215	4.03473	0.667729	1.87062	0	4.92675	1.92371	3.36701
256.1/4.0 (17029)	256.104	4.03	3.07103	0.00405	6.49164	0.812355	1.73186	0.266784	1.40917	0	2.15848	0.826423	1.46508
243.2/8.4 (15827)	243.207	8.39	3.06995	0.00406	Infinity	Infinity	0.34211	0	0	0	0.604995	0	0.34211
502.7/3.7 (38183)	502.695	3.71	3.06512	0.00411	5.00595	0.699487	7.38414	1.47507	3.76377	0	8.2629	3.7088	5.90907
248.1/1.1 (16489)	248.103	1.13	3.06369	0.00412	7.54489	0.877653	4.13802	0.548453	1.14349	0	5.69716	1.63327	3.58957
324.6/3.6 (22281)	324.622	3.62	3.06249	0.00414	11.0841	1.0447	222.89	20.109	0	0	335.287	74.8468	202.781
384.6/2.8 (28586)	384.567	2.78	3.05198	0.00425	Infinity	Infinity	0.402824	0	0	0	0.716557	0	0.402824
387.2/10.0 (28815)	387.212	10.05	3.04733	0.00431	12.3862	1.09294	4.76263	0.38451	0	0	6.9583	2.03464	4.37811
571.2/3.9 (42364)	571.237	3.87	3.04356	0.00435	12.128	1.08379	1.71477	0.141389	0.840059	0	2.59187	0.621496	1.57338
384.1/5.3 (28532)	384.147	5.33	3.0428	0.00436	Infinity	Infinity	1.8248	0	0	0	3.25582	0	1.8248
376.1/2.5 (27802)	376.137	2.5	3.04089	0.00438	Infinity	Infinity	1.04297	0	0	0	1.86204	0	1.04297
454.2/12.3 (34325)	454.243	12.26	3.04124	0.00438	8.10102	0.90854	8.31598	1.02653	0	0	11.181	3.84317	7.28944
467.3/13.3 (35351)	467.296	13.25	3.04079	0.00438	Infinity	Infinity	1.23464	0	0	0	2.2043	0	1.23464
327.8/3.7 (22662)	327.799	3.7	3.03689	0.00443	2.49798	0.397589	19.7552	7.90846	22.5562	7.77895	16.9884	7.30078	11.8467
410.7/2.8 (30778)	410.674	2.81	3.03544	0.00444	8.81986	0.945461	1.66037	0.188254	0	0	2.43044	0.58459	1.47212
268.1/3.6 (17971)	268.055	3.57	3.03241	0.00448	6.92574	0.840466	2.85068	0.411607	1.15146	0	3.81027	1.23153	2.43908
354.1/14.2 (25671)	354.101	14.18	3.02481	0.00457	Infinity	Infinity	0.555727	0	0	0	0.997428	0	0.555727
269.0/9.4 (18017)	269.021	9.36	3.02018	0.00463	23.6791	1.37436	0.503922	0.0212813	0	0	0.845368	0.11261	0.48264
699.4/6.2 (47204)	699.404	6.21	3.01403	0.0047	Infinity	Infinity	2.08874	0	0	0	3.7623	0	2.08874
481.2/4.9 (36362)	481.232	4.9	3.0131	0.00471	14.2683	1.15437	6.04789	0.423868	0	0	9.80433	1.47862	5.62402
196.1/3.4 (12975)	196.095	3.44	3.01004	0.00475	Infinity	Infinity	0.791962	0	0	0	1.4284	0	0.791962
353.1/3.4 (25568)	353.079	3.4	3.00116	0.00486	6.85186	0.835808	11.1526	1.62768	4.46908	0	15.0821	4.81009	9.52494
282.1/3.7 (18904)	282.094	3.66	2.99878	0.00489	31.3131	1.49573	2.38752	0.0762466	0	0	4.14399	0.33458	2.31128
173.1/14.9 (11139)	173.132	14.85	2.99863	0.00489	9.67378	0.985596	0.424265	0.0438572	0	0	0.559257	0.232071	0.380408
205.2/3.3 (13454)	205.241	3.3	2.99633	0.00492	6.03681	0.780808	41.5439	6.88176	16.5197	0	48.3667	23.1296	34.6621
681.8/5.8 (46722)	681.816	5.81	2.99605	0.00493	8.13885	0.910563	2.77965	0.341528	0	0	3.84046	1.26085	2.43812
287.1/3.1 (19216)	287.1	3.09	2.99311	0.00497	3.58409	0.554379	11.9522	3.33479	11.2053	0	9.76303	7.04731	8.6174
153.1/11.4 (9619)	153.127	11.43	2.99079	0.005	15.4149	1.18794	1.15806	0.0751261	0	0	1.88813	0.315824	1.08293
227.1/4.0 (14771)	227.138	4.04	2.98711	0.00504	16.0658	1.2059	2.97897	0.185424	0.800823	0	4.98219	0.564366	2.79355
322.3/3.7 (22074)	322.288	3.71	2.98676	0.00505	Infinity	Infinity	0.851116	0	0	0	1.54705	0	0.851116
166.4/1.9 (10718)	166.395	1.93	2.98204	0.00511	Infinity	Infinity	0.317609	0	0	0	0.578225	0	0.317609
306.1/3.6 (20831)	306.123	3.64	2.97875	0.00516	4.93909	0.693647	9.73912	1.97185	5.54693	0	12.9513	3.29983	7.76728
204.1/5.2 (13372)	204.121	5.25	2.97871	0.00516	3.54725	0.549892	4.94554	1.39419	4.08656	0	4.69125	2.57472	3.55135
252.1/3.1 (16784)	252.078	3.07	2.97684	0.00518	5.50703	0.740918	2.8702	0.521188	0.827886	0	3.76834	1.17644	2.34901
254.1/1.0 (16870)	254.106	1.05	2.9759	0.00519	18.3431	1.26347	4.02498	0.219427	0	0	6.64484	1.1611	3.80555
554.1/3.5 (41467)	554.132	3.47	2.96756	0.00531	Infinity	Infinity	1.12841	0	0	0	2.06436	0	1.12841
180.1/2.5 (11570)	180.063	2.51	2.96671	0.00532	7.5868	0.880058	15.6906	2.06814	1.57689	0	21.1756	7.59447	13.6224
741.4/3.7 (48228)	741.374	3.65	2.95942	0.00542	Infinity	Infinity	1.02226	0	0	0	1.87531	0	1.02226
372.2/3.5 (27388)	372.154	3.51	2.95631	0.00547	3.67121	0.564809	90.4956	24.6501	81.3412	0	81.3403	51.6562	65.8455
954.2/11.6 (51290)	954.162	11.62	2.95577	0.00547	18.2657	1.26164	2.51833	0.137872	0	0	4.18569	0.729552	2.38046
130.5/1.4 (7931)	130.545	1.39	2.95504	0.00548	18.3128	1.26276	0.646503	0.0353033	0	0	1.07526	0.186807	0.6112
273.1/1.7 (18205)	273.104	1.68	2.95423	0.0055	Infinity	Infinity	0.183834	0	0	0	0.337831	0	0.183834
361.2/3.9 (26503)	361.195	3.87	2.95014	0.00555	19.3827	1.28741	1.17862	0.0608077	0	0	1.9801	0.321764	1.11781
482.3/8.2 (36464)	482.261	8.21	2.95029	0.00555	11.5548	1.06276	1.6557	0.143291	0	0	2.4537	0.758225	1.51241
304.1/1.0 (20729)	304.099	0.99	2.9496	0.00556	17.5759	1.24492	5.13571	0.292201	0.356631	0	8.50308	1.54618	4.84351
309.1/4.6 (20975)	309.079	4.61	2.94439	0.00564	8.21411	0.91456	3.6394	0.443067	0	0	5.25931	1.53547	3.19633
363.0/6.6 (26612)	363.041	6.63	2.94048	0.0057	Infinity	Infinity	2.71151	0	0	0	5.00621	0	2.71151
129.0/6.9 (7696)	128.951	6.88	2.93938	0.00571	15.1983	1.1818	0.309803	0.0203841	0	0	0.50084	0.107862	0.289419
352.0/2.7 (25425)	351.965	2.71	2.9381	0.00573	19.1326	1.28177	1.00646	0.0526046	0	0	1.69529	0.278358	0.953857
355.5/6.7 (25871)	355.526	6.65	2.93655	0.00575	25.9556	1.41423	67.4014	2.59679	0	0	117.781	12.6721	64.8046
329.7/2.7 (22928)	329.651	2.66	2.93411	0.00579	13.3269	1.12473	0.695931	0.0522199	0	0	1.09067	0.276322	0.643711
316.5/3.7 (21685)	316.463	3.67	2.9344	0.00579	14.8997	1.17318	2.01119	0.134982	0	0	3.24325	0.714255	1.87621
137.4/1.1 (8788)	137.437	1.14	2.93272	0.00581	13.2689	1.12284	0.957324	0.0721478	0	0	1.59641	0.213326	0.885176
357.2/11.9 (26046)	357.191	11.9	2.9272	0.00589	5.64013	0.751289	10.0552	1.78279	3.65451	0	12.7334	4.94137	8.27239
390.1/4.4 (29011)	390.119	4.36	2.92212	0.00597	Infinity	Infinity	9.95689	0	0	0	18.4987	0	9.95689
178.1/1.1 (11527)	178.084	1.11	2.9182	0.00603	Infinity	Infinity	1.0194	0	0	0	1.89647	0	1.0194
694.4/2.9 (47088)	694.351	2.93	2.9131	0.00611	8.72776	0.940903	5.7794	0.662186	0	0	8.51629	2.47793	5.11721
521.3/4.7 (39504)	521.278	4.7	2.90448	0.00625	7.21752	0.858388	3.15707	0.437418	0	0	4.40817	1.46174	2.71966
326.1/5.5 (22499)	326.124	5.55	2.90108	0.00631	Infinity	Infinity	1.47752	0	0	0	2.76497	0	1.47752
418.2/4.1 (31497)	418.2	4.14	2.89916	0.00634	Infinity	Infinity	1.11317	0	0	0	2.08451	0	1.11317
226.2/11.8 (14713)	226.176	11.78	2.89312	0.00644	Infinity	Infinity	0.35405	0	0	0	0.664378	0	0.35405
133.4/1.2 (8430)	133.382	1.15	2.89236	0.00645	7.77544	0.890725	8.01222	1.03045	0	0	12.3348	2.55531	6.98176
377.1/4.4 (27871)	377.112	4.37	2.89019	0.00649	Infinity	Infinity	1.39685	0	0	0	2.62387	0	1.39685
451.2/3.7 (34111)	451.206	3.7	2.88347	0.0066	2.20542	0.343491	96.9836	43.9752	80.2055	39.6494	72.1932	39.7867	53.0085
390.1/4.6 (29009)	390.118	4.57	2.88252	0.00661	Infinity	Infinity	8.95914	0	0	0	16.8737	0	8.95914
310.7/6.7 (21197)	310.712	6.75	2.88239	0.00662	Infinity	Infinity	1.41739	0	0	0	2.66965	0	1.41739
203.1/6.9 (13218)	203.053	6.91	2.87736	0.0067	8.24433	0.916155	0.794415	0.096359	0	0	1.13924	0.381591	0.698056
477.2/4.6 (36074)	477.161	4.57	2.87701	0.00671	2.94063	0.468441	11.4549	3.89537	12.7787	0	9.9919	5.87787	7.55948
1069.7/9.5 (54983)	1069.74	9.54	2.87247	0.00679	23.0425	1.36253	25.4377	1.10395	0	0	45.5435	3.69411	24.3338
410.2/3.1 (30732)	410.169	3.11	2.86837	0.00686	97.8288	1.99047	98.2984	1.0048	0	0	184.055	3.37847	97.2936
221.2/12.2 (14514)	221.153	12.16	2.86531	0.00691	Infinity	Infinity	0.443094	0	0	0	0.83954	0	0.443094
335.0/1.1 (23430)	334.995	1.07	2.86292	0.00696	2.8386	0.453104	17.981	6.33446	16.8811	0	16.6925	8.34915	11.6465
463.7/4.8 (35084)	463.748	4.75	2.85859	0.00703	13.442	1.12846	1.47551	0.109769	0	0	2.39073	0.580844	1.36574
452.2/3.7 (34180)	452.212	3.68	2.85745	0.00705	3.36706	0.527251	7.8962	2.34513	7.5214	0	8.03981	3.94098	5.55107
396.1/5.4 (29545)	396.147	5.45	2.85771	0.00705	11.8186	1.07256	5.21617	0.441354	0	0	8.41699	1.95254	4.77481
307.0/0.9 (20866)	306.957	0.92	2.85494	0.0071	6.14877	0.788788	6.4652	1.05146	3.26604	0	8.74974	3.13182	5.41374
429.6/3.6 (32450)	429.647	3.61	2.85488	0.0071	5.10769	0.708225	11.9724	2.34399	6.78002	0	14.6883	6.31138	9.62837
366.1/2.3 (26826)	366.115	2.28	2.85353	0.00713	21.7886	1.33823	5.36831	0.246381	0	0	9.47945	1.30373	5.12192
146.3/2.5 (9136)	146.26	2.5	2.85171	0.00716	Infinity	Infinity	0.835909	0	0	0	1.59137	0	0.835909
277.2/12.4 (18541)	277.216	12.35	2.84677	0.00725	8.82514	0.945722	1.21116	0.13724	0	0	1.78692	0.577748	1.07392
187.7/3.3 (12231)	187.677	3.27	2.84082	0.00736	Infinity	Infinity	2.24404	0	0	0	4.28848	0	2.24404
331.1/4.0 (23054)	331.129	3.97	2.82993	0.00757	10.7615	1.03187	4.99209	0.463883	1.53459	0	8.45534	1.15045	4.5282
310.9/6.7 (21209)	310.893	6.71	2.82911	0.00758	Infinity	Infinity	2.24351	0	0	0	4.30522	0	2.24351
722.3/5.8 (47839)	722.279	5.82	2.82893	0.00759	11.016	1.04202	5.43457	0.493334	0	0	8.97843	1.76153	4.94124
137.3/1.5 (8745)	137.307	1.46	2.82813	0.0076	21.3773	1.32995	1.0563	0.0494123	0	0	1.87905	0.261465	1.00689
120.4/2.3 (7217)	120.428	2.29	2.8281	0.0076	11.4175	1.05757	1.44242	0.126334	0	0	2.32543	0.570146	1.31609
335.5/3.6 (23591)	335.461	3.64	2.82723	0.00762	15.1383	1.18008	13.5601	0.895747	3.13843	0	23.8271	2.80833	12.6643
857.2/9.2 (50139)	857.19	9.16	2.82445	0.00767	31.4237	1.49726	1.35595	0.0431506	0	0	2.49219	0.228332	1.3128
132.2/1.6 (8072)	132.155	1.55	2.82313	0.0077	13.871	1.14211	0.628978	0.0453448	0	0	1.04256	0.239942	0.583634
180.1/4.2 (11587)	180.101	4.22	2.82133	0.00774	3.44059	0.536633	29.8422	8.67359	20.0873	2.95706	31.7135	14.7593	21.1687
1088.5/9.6 (55707)	1088.55	9.57	2.82091	0.00774	7.90168	0.89772	30.6516	3.87913	7.01419	0	43.312	16.1131	26.7725
166.2/2.5 (10647)	166.192	2.45	2.81922	0.00778	7.06016	0.848814	2.90158	0.41098	0.857006	0	4.39677	1.10626	2.4906
170.0/1.3 (11062)	170.042	1.34	2.81393	0.00788	15.2974	1.18462	0.666702	0.0435828	0	0	1.1511	0.200198	0.623119
361.2/3.5 (26494)	361.18	3.46	2.8141	0.00788	Infinity	Infinity	1.98085	0	0	0	3.82146	0	1.98085
288.5/2.8 (19401)	288.482	2.82	2.81205	0.00792	3.3171	0.520759	5.5506	1.67333	4.9107	0	5.63379	2.84565	3.87727
534.7/1.2 (40420)	534.727	1.2	2.81171	0.00793	1.99413	0.299754	28.6151	14.3497	28.8629	14.7239	15.6423	13.0896	14.2655
502.2/3.7 (38134)	502.195	3.67	2.80925	0.00798	2.73785	0.43741	18.1837	6.64158	15.0095	1.1042	14.8923	9.58735	11.5421
322.1/3.7 (22035)	322.132	3.68	2.8058	0.00805	2.187	0.339848	101.756	46.5278	76.4059	35.3273	87.0656	35.7725	55.2284
486.6/3.7 (36771)	486.619	3.66	2.80497	0.00806	3.79789	0.579542	4.7863	1.26025	1.98218	0	5.58154	2.26726	3.52605
454.9/4.6 (34355)	454.896	4.56	2.80202	0.00812	6.38552	0.805197	4.0564	0.635249	0	0	5.96637	1.66734	3.42115
362.1/1.1 (26542)	362.085	1.13	2.80009	0.00816	2.85376	0.455417	34.2813	12.0127	38.17	0	22.4452	21.2943	22.2686
263.2/1.0 (17647)	263.167	1.04	2.79985	0.00817	Infinity	Infinity	28.5081	0	0	0	55.2778	0	28.5081
954.4/11.7 (51297)	954.356	11.68	2.79756	0.00822	Infinity	Infinity	0.371864	0	0	0	0.721642	0	0.371864
579.8/5.0 (42816)	579.771	5.05	2.79488	0.00827	21.2931	1.32824	2.39491	0.112474	0	0	4.31207	0.595156	2.28244
422.2/6.7 (31759)	422.175	6.68	2.78674	0.00844	2.97531	0.473533	358.693	120.556	337.253	0	151.892	253.084	238.137
267.1/3.6 (17918)	267.113	3.65	2.78587	0.00846	3.53922	0.548908	2.00761	0.567245	1.69993	0	2.00092	1.13652	1.44036
844.4/7.0 (49870)	844.384	7.02	2.77886	0.00861	14.785	1.16982	4.4829	0.303206	0	0	7.67831	1.60442	4.17969
262.1/1.2 (17548)	262.098	1.15	2.77692	0.00866	12.9103	1.11094	0.635323	0.0492106	0	0	1.05337	0.260398	0.586112
328.3/2.6 (22756)	328.304	2.64	2.77374	0.00873	13.6916	1.13645	2.0537	0.149997	0	0	3.59953	0.555891	1.90371
202.1/1.1 (13189)	202.119	1.14	2.77247	0.00875	5.28789	0.723282	9.3475	1.76772	2.55121	0	12.6052	4.52429	7.57978
472.1/3.5 (35752)	472.095	3.46	2.77005	0.00881	Infinity	Infinity	0.455631	0	0	0	0.892984	0	0.455631
260.0/1.5 (17209)	260.025	1.5	2.7644	0.00893	15.0309	1.17698	1.44169	0.0959152	0	0	2.49247	0.507535	1.34578
333.0/8.0 (23230)	333.012	8.05	2.76412	0.00894	Infinity	Infinity	0.282355	0	0	0	0.55457	0	0.282355
445.2/3.5 (33648)	445.198	3.49	2.7633	0.00896	21.3717	1.32984	1.9239	0.090021	0	0	3.54421	0.37414	1.83388
120.2/2.5 (7105)	120.173	2.52	2.7621	0.00899	6.2339	0.79476	4.9128	0.788079	0.321475	0	7.06491	2.29596	4.12473
183.1/10.0 (11864)	183.136	9.97	2.75907	0.00905	12.652	1.10216	0.635691	0.0502444	0	0	1.05592	0.265868	0.585446
166.9/1.3 (10841)	166.851	1.28	2.75841	0.00907	Infinity	Infinity	2.48983	0	0	0	4.90037	0	2.48983
322.3/3.7 (22080)	322.346	3.7	2.75183	0.00922	Infinity	Infinity	2.18582	0	0	0	4.31231	0	2.18582
206.1/1.4 (13684)	206.093	1.42	2.74944	0.00928	115.319	2.0619	2.53603	0.0219915	0.649874	0	4.96005	0.116368	2.51404
120.7/2.6 (7311)	120.722	2.58	2.74819	0.00931	13.444	1.12853	24.6313	1.83215	0	0	43.3717	7.00991	22.7992
404.2/1.1 (30222)	404.188	1.14	2.74256	0.00944	Infinity	Infinity	20.0003	0	0	0	39.5912	0	20.0003
371.5/3.1 (27290)	371.492	3.14	2.73488	0.00962	14.2158	1.15277	3.40266	0.239358	0	0	5.88375	1.26656	3.1633
558.2/3.5 (41692)	558.221	3.49	2.73401	0.00964	4.10591	0.613409	3.14879	0.766893	1.07769	0	3.75053	1.66377	2.3819
317.1/3.7 (21717)	317.094	3.65	2.72722	0.00981	5.16922	0.713425	12.3732	2.39362	4.02195	0	17.764	5.13452	9.97953
228.1/3.0 (14843)	228.078	3.04	2.72287	0.00992	24.8732	1.39573	3.25096	0.130702	0	0	6.10489	0.691608	3.12026
331.9/0.9 (23140)	331.923	0.94	2.72061	0.00997	14.6014	1.16439	3.4456	0.235978	0	0	6.17169	0.988522	3.20963
414.2/3.4 (31133)	414.235	3.45	2.72045	0.00998	4.11069	0.613915	9.66005	2.34998	3.80282	0	12.5173	4.32545	7.31007
1091.7/9.6 (55811)	1091.73	9.58	2.71995	0.00999	42.7777	1.63122	7.40018	0.172992	0	0	14.3823	0.643165	7.22719
658.6/3.6 (46022)	658.59	3.63	2.71934	0.01	9.57774	0.981263	12.506	1.30573	0	0	20.5018	5.15334	11.2003
154.1/1.1 (9638)	154.086	1.11	2.71821	0.01003	3.24571	0.511309	12.2857	3.78521	11.0722	0	12.3436	6.72993	8.50048
758.1/6.6 (48588)	758.137	6.61	2.71633	0.01008	6.1227	0.786943	10.7731	1.75953	0.937301	0	15.5406	5.26067	9.01356
275.1/9.7 (18377)	275.093	9.65	2.71376	0.01014	2.73503	0.436962	10.1774	3.72114	8.95059	1.53674	9.79314	4.86205	6.4563
169.5/0.9 (11051)	169.47	0.92	2.71314	0.01016	13.9536	1.14469	5.57221	0.399339	0	0	9.94079	1.6655	5.17287
220.6/2.9 (14478)	220.553	2.92	2.71136	0.0102	18.2612	1.26153	4.15853	0.227725	0	0	7.73625	0.836219	3.9308
374.4/6.4 (27696)	374.448	6.45	2.70969	0.01025	16.3931	1.21466	1.72264	0.105083	0	0	3.09442	0.556048	1.61756
261.5/3.2 (17465)	261.534	3.25	2.70905	0.01026	14.4997	1.16136	2.65687	0.183236	0	0	4.79297	0.73056	2.47363
822.1/3.7 (49650)	822.109	3.65	2.70849	0.01028	Infinity	Infinity	3.37003	0	0	0	6.75498	0	3.37003
355.7/6.6 (25901)	355.697	6.63	2.70715	0.01031	14.4177	1.1589	6.32704	0.438838	0	0	11.4738	1.61129	5.8882
283.1/3.8 (18967)	283.126	3.8	2.70224	0.01044	8.56253	0.932602	2.0237	0.236344	0	0	3.18689	0.955402	1.78736
295.6/4.0 (20066)	295.567	4.04	2.70211	0.01044	367.7	2.56549	29.8943	0.0813009	0	0	59.8946	0.42536	29.813
152.3/1.4 (9579)	152.341	1.44	2.69999	0.0105	Infinity	Infinity	0.997679	0	0	0	2.00607	0	0.997679
311.7/2.5 (21336)	311.657	2.54	2.69842	0.01054	16.7465	1.22392	5.69844	0.340277	0	0	10.6588	0.931055	5.35817
237.1/3.2 (15596)	237.122	3.18	2.69674	0.01058	6.07979	0.783889	10.7104	1.76164	5.11424	0	15.111	5.66293	8.94875
103.4/2.6 (6506)	103.351	2.57	2.69107	0.01073	Infinity	Infinity	0.474439	0	0	0	0.957135	0	0.474439
982.4/3.7 (51991)	982.388	3.7	2.69101	0.01074	2.18159	0.338773	86.7067	39.7448	71.6409	30.959	66.5921	38.9092	46.9619
123.0/10.7 (7501)	122.964	10.73	2.688	0.01082	15.0697	1.1781	0.273294	0.0181353	0	0	0.487804	0.0959632	0.255158
995.5/9.6 (52322)	995.483	9.58	2.68631	0.01086	65.836	1.81846	5.721	0.0868978	0	0	11.3585	0.45982	5.63411
613.1/5.9 (44323)	613.074	5.87	2.68587	0.01087	5.96944	0.775933	13.5236	2.26548	2.41655	0	20.0178	6.24855	11.2582
1091.0/9.5 (55794)	1091.04	9.54	2.68513	0.01089	6.79929	0.832463	99.432	14.6239	3.32611	0	156.838	40.0161	84.8081
267.1/4.7 (17909)	267.073	4.73	2.68279	0.01096	7.57615	0.879449	4.0718	0.537449	1.60054	0	6.29819	1.95678	3.53435
165.2/1.1 (10474)	165.178	1.14	2.68076	0.01101	6.86918	0.836905	17.7013	2.57692	0	0	24.2057	10.8357	15.1244
496.8/14.2 (37681)	496.783	14.16	2.68064	0.01102	6.16234	0.789746	97.5751	15.8341	0	0	147.826	43.0236	81.741
340.8/7.5 (24279)	340.757	7.47	2.67907	0.01106	3.37271	0.527979	7.15494	2.12142	5.17877	0	8.06939	3.60217	5.03352
529.3/3.5 (40125)	529.253	3.53	2.67232	0.01125	10.0061	1.00027	8.48108	0.847587	0	0	14.5715	3.06399	7.63349
542.3/5.7 (40821)	542.272	5.69	2.67183	0.01126	51.5424	1.71216	4.41649	0.0856865	0	0	8.76476	0.453411	4.3308
701.5/7.5 (47258)	701.483	7.46	2.66896	0.01134	4.13563	0.616542	22.1425	5.35408	8.46569	0	27.5384	11.6595	16.7884
699.2/6.6 (47183)	699.175	6.63	2.66851	0.01135	5.30891	0.725005	19.7746	3.72481	12.903	0	26.3366	11.1442	16.0498
146.3/3.3 (9166)	146.316	3.27	2.66743	0.01138	8.49955	0.929396	7.87982	0.927087	0.185151	0	11.792	4.51641	6.95274
1055.1/9.8 (54425)	1055.11	9.83	2.66515	0.01145	Infinity	Infinity	4.59316	0	0	0	9.35638	0	4.59316
647.8/5.4 (45567)	647.792	5.35	2.66247	0.01152	30.2129	1.48019	2.19515	0.072656	0	0	4.27638	0.384459	2.12249
392.1/1.7 (29196)	392.07	1.67	2.65991	0.0116	18.5685	1.26878	0.514058	0.0276844	0	0	0.959734	0.146492	0.486374
660.7/1.2 (46139)	660.688	1.21	2.65852	0.01164	3.37524	0.528305	27.6406	8.18923	17.7153	0	33.2814	12.5188	19.4514
169.4/0.9 (11043)	169.412	0.93	2.65753	0.01166	78.5037	1.89489	14.5356	0.185158	0	0	29.2669	0.979766	14.3505
428.1/1.1 (32284)	428.136	1.13	2.65779	0.01166	8.44907	0.926809	3.74359	0.443078	0	0	6.10558	1.65069	3.30052
189.6/3.3 (12700)	189.578	3.26	2.65559	0.01172	6.79821	0.832395	3.0628	0.450531	0	0	4.76342	1.39401	2.61227
120.4/2.1 (7194)	120.356	2.09	2.65479	0.01174	16.5727	1.21939	3.27889	0.197849	0.454191	0	6.23419	0.526946	3.08104
160.6/9.1 (9999)	160.624	9.13	2.65493	0.01174	11.6274	1.06548	1.01845	0.087591	0	0	1.72592	0.463488	0.930863
231.1/2.4 (15165)	231.07	2.36	2.65225	0.01182	11.9838	1.07859	1.00572	0.0839239	0	0	1.80572	0.316025	0.921801
262.1/3.3 (17566)	262.147	3.35	2.64979	0.01189	2.73568	0.437065	117.109	42.8079	87.0551	22.6773	94.3011	68.9958	74.3009
373.2/4.0 (27520)	373.158	3.98	2.64937	0.0119	4.15925	0.619015	9.72461	2.33807	6.09241	0	10.8098	6.11691	7.38654
932.4/11.7 (50815)	932.367	11.68	2.64782	0.01195	10.4551	1.01933	10.1711	0.972828	0	0	18.1183	3.02282	9.19822
174.0/3.9 (11146)	174.02	3.93	2.64716	0.01197	5.46292	0.737425	2.90329	0.531454	0.913713	0	3.97407	1.6195	2.37184
856.9/11.6 (50118)	856.868	11.64	2.64575	0.01201	10.8273	1.03452	54.585	5.04141	0	0	97.2293	17.1417	49.5436
138.1/2.0 (8804)	138.054	1.99	2.6448	0.01204	6.82642	0.834193	1.65582	0.24256	0	0	2.72395	0.576131	1.41326
150.4/1.1 (9506)	150.39	1.13	2.64408	0.01206	10.8694	1.03621	101.078	9.29928	0	0	181.259	29.7584	91.7787
461.9/3.5 (34925)	461.914	3.53	2.64406	0.01206	30.5733	1.48534	0.837546	0.0273947	0	0	1.6444	0.144959	0.810151
255.0/2.8 (16966)	255.011	2.75	2.64147	0.01214	6.21632	0.793533	1.63364	0.262799	0	0	2.40483	0.847534	1.37084
279.1/1.2 (18656)	279.126	1.15	2.64092	0.01215	2.14926	0.332289	66.8574	31.1072	81.196	26.7478	36.7579	36.7421	35.7503
121.1/4.2 (7369)	121.064	4.2	2.64076	0.01216	3.81632	0.581645	12.5713	3.29409	6.35592	0	15.1417	6.69543	9.27722
351.1/1.0 (25336)	351.052	0.99	2.638	0.01224	5.84595	0.766855	15.2136	2.60243	5.79905	0	22.2676	7.69735	12.6112
576.4/7.9 (42678)	576.354	7.92	2.63685	0.01227	2.64155	0.421858	8.52745	3.2282	6.17823	0	7.04254	4.81119	5.29925
278.1/2.7 (18588)	278.111	2.69	2.63636	0.01229	Infinity	Infinity	0.759146	0	0	0	1.56328	0	0.759146
348.2/1.2 (25097)	348.162	1.15	2.63497	0.01233	10.3146	1.01345	16.1564	1.56637	0	0	27.083	7.53123	14.59
232.4/2.7 (15377)	232.41	2.73	2.63437	0.01235	41.6259	1.61936	1.01032	0.0242716	0	0	2.01987	0.128433	0.986053
234.6/3.7 (15496)	234.611	3.68	2.63402	0.01236	1.81796	0.259585	56.1086	30.8634	47.9183	27.9111	40.6669	18.7403	25.2452
182.6/1.1 (11753)	182.631	1.13	2.63267	0.0124	21.3227	1.32884	12.0867	0.566849	0	0	23.3798	2.43062	11.5199
174.1/1.1 (11150)	174.052	1.14	2.62646	0.01259	2.96278	0.471699	49.8568	16.8277	44.123	0	33.9227	34.2069	33.0291
229.4/3.4 (14991)	229.426	3.37	2.62496	0.01264	22.0547	1.3435	3.1453	0.142613	0	0	6.14356	0.523792	3.00268
449.2/1.1 (33946)	449.193	1.09	2.62451	0.01265	4.6522	0.667659	37.1285	7.98084	34.9057	0	32.9301	29.1602	29.1476
456.3/12.1 (34496)	456.329	12.14	2.62224	0.01272	5.26452	0.721359	6.86487	1.30399	3.49836	0	9.97965	3.31438	5.56088
369.1/3.6 (27080)	369.12	3.56	2.61963	0.01281	8.59016	0.934001	1.18174	0.137569	0	0	1.9688	0.518504	1.04417
253.1/1.3 (16818)	253.05	1.33	2.61546	0.01294	9.5097	0.978167	1.17995	0.124079	0	0	1.87358	0.656563	1.05587
357.4/9.1 (26077)	357.434	9.1	2.61532	0.01294	6.68748	0.825263	135.436	20.2522	0	0	193.57	81.0365	115.184
261.1/1.2 (17302)	261.084	1.19	2.61239	0.01303	2.94571	0.46919	88.1596	29.9281	59.5689	9.09554	74.9932	54.8346	58.2315
647.0/1.0 (45534)	646.998	0.96	2.60901	0.01314	Infinity	Infinity	1.70313	0	0	0	3.54396	0	1.70313
352.4/3.6 (25514)	352.382	3.65	2.60891	0.01315	29.5025	1.46986	1.29881	0.044024	0	0	2.57977	0.232953	1.25479
598.1/5.8 (43686)	598.109	5.85	2.60829	0.01317	4.93686	0.693451	6.9807	1.414	3.38674	0	9.98673	3.39198	5.5667
1049.3/11.7 (54181)	1049.32	11.71	2.60595	0.01324	9.48988	0.977261	9.70674	1.02285	0	0	17.0215	3.53818	8.68389
163.1/13.7 (10308)	163.073	13.66	2.60271	0.01335	11.2044	1.04939	0.252164	0.0225058	0	0	0.432357	0.119089	0.229658
143.1/3.4 (8927)	143.118	3.44	2.6023	0.01336	24.5407	1.38989	1.02594	0.0418057	0	0	2.03397	0.161542	0.984136
136.2/1.1 (8529)	136.206	1.15	2.60183	0.01338	3.95699	0.597365	28.6773	7.24726	4.23505	0	38.083	13.5302	21.4301
132.1/1.4 (8036)	132.055	1.43	2.60182	0.01338	13.2058	1.12076	1.41032	0.106796	0	0	2.53772	0.56511	1.30353
383.1/5.1 (28414)	383.14	5.11	2.59593	0.01357	5.87268	0.768836	4.413	0.751446	2.22068	0	6.95476	1.85015	3.66155
1049.0/11.7 (54159)	1048.96	11.66	2.59131	0.01372	89.8737	1.95363	45.4809	0.506053	0	0	94.1759	1.75903	44.9749
251.0/2.7 (16723)	251.046	2.75	2.58955	0.01378	38.1812	1.58185	1.10914	0.0290495	0	0	2.24871	0.153715	1.08009
322.5/3.7 (22083)	322.466	3.68	2.58888	0.01381	1.92802	0.285111	41.762	21.6606	35.4793	21.3391	32.1813	15.7191	20.1014
741.1/9.0 (48219)	741.131	9.05	2.58487	0.01394	8.42529	0.925585	2.95839	0.351132	0	0	4.97199	1.32486	2.60726
116.5/1.0 (6818)	116.507	0.97	2.58449	0.01395	10.2372	1.01018	10.3285	1.00891	0	0	18.7616	3.22715	9.31955
300.5/2.4 (20411)	300.478	2.35	2.58442	0.01396	12.2907	1.08958	1.19602	0.0973105	0	0	2.21547	0.373517	1.09871
273.2/6.8 (18230)	273.166	6.78	2.58381	0.01398	13.3464	1.12536	6.31987	0.473528	0	0	11.6009	2.33206	5.84634
300.3/13.0 (20408)	300.289	12.96	2.58342	0.01399	2.66199	0.425206	4.48105	1.68335	3.78537	0.91236	4.67891	2.05537	2.7977
428.7/3.5 (32356)	428.717	3.46	2.58072	0.01408	Infinity	Infinity	0.997129	0	0	0	2.09762	0	0.997129
360.2/4.2 (26412)	360.192	4.24	2.57518	0.01427	Infinity	Infinity	1.64277	0	0	0	3.46327	0	1.64277
795.4/5.9 (49207)	795.407	5.92	2.57517	0.01427	Infinity	Infinity	1.4105	0	0	0	2.9736	0	1.4105
817.9/8.3 (49555)	817.891	8.27	2.57516	0.01427	Infinity	Infinity	0.712521	0	0	0	1.50214	0	0.712521
167.2/1.4 (10901)	167.223	1.44	2.57501	0.01428	Infinity	Infinity	2.01992	0	0	0	4.25865	0	2.01992
227.1/2.0 (14760)	227.106	2.04	2.57509	0.01428	Infinity	Infinity	0.23074	0	0	0	0.48646	0	0.23074
322.3/3.7 (22071)	322.257	3.68	2.57514	0.01428	Infinity	Infinity	1.03484	0	0	0	2.18167	0	1.03484
651.8/5.3 (45728)	651.8	5.31	2.57512	0.01428	Infinity	Infinity	0.877641	0	0	0	1.85028	0	0.877641
361.2/2.1 (26499)	361.187	2.06	2.57472	0.01429	Infinity	Infinity	0.284285	0	0	0	0.599435	0	0.284285
332.1/3.2 (23184)	332.139	3.24	2.57457	0.01429	Infinity	Infinity	1.5738	0	0	0	3.31865	0	1.5738
516.2/6.3 (39157)	516.197	6.26	2.57476	0.01429	Infinity	Infinity	0.401745	0	0	0	0.847092	0	0.401745
954.8/11.7 (51307)	954.775	11.66	2.57471	0.01429	Infinity	Infinity	0.106826	0	0	0	0.225252	0	0.106826
940.5/11.7 (50945)	940.469	11.7	2.57467	0.01429	Infinity	Infinity	0.455579	0	0	0	0.960635	0	0.455579
399.5/14.2 (29830)	399.518	14.22	2.57473	0.01429	Infinity	Infinity	1.3234	0	0	0	2.79045	0	1.3234
419.1/1.7 (31543)	419.073	1.71	2.57414	0.01431	Infinity	Infinity	0.338813	0	0	0	0.71457	0	0.338813
329.0/2.7 (22845)	329.048	2.69	2.57409	0.01431	Infinity	Infinity	0.316862	0	0	0	0.668289	0	0.316862
241.0/2.8 (15706)	241.03	2.78	2.5741	0.01431	Infinity	Infinity	0.234637	0	0	0	0.494867	0	0.234637
189.4/3.0 (12624)	189.395	2.95	2.57416	0.01431	3480.56	3.54165	252.411	0.0725202	0	0	532.188	0.383741	252.338
153.6/3.6 (9620)	153.585	3.64	2.57409	0.01431	2.39192	0.378747	8.28841	3.46517	5.92861	2.67463	6.92586	4.30174	4.82325
515.2/5.4 (39077)	515.242	5.36	2.57415	0.01431	3.51979	0.546517	15.9718	4.53771	4.11747	0	19.113	8.48955	11.4341
450.8/7.6 (34072)	450.83	7.56	2.57407	0.01431	Infinity	Infinity	0.236675	0	0	0	0.499171	0	0.236675
267.0/1.3 (17898)	267.012	1.27	2.57355	0.01433	Infinity	Infinity	0.298034	0	0	0	0.628709	0	0.298034
116.2/1.0 (6784)	116.157	1.02	2.57314	0.01434	Infinity	Infinity	4.24128	0	0	0	8.94852	0	4.24128
229.1/7.0 (14927)	229.141	6.99	2.57315	0.01434	Infinity	Infinity	0.175136	0	0	0	0.36951	0	0.175136
373.2/9.1 (27542)	373.197	9.07	2.57336	0.01434	Infinity	Infinity	1.25992	0	0	0	2.65802	0	1.25992
306.1/3.7 (20835)	306.131	3.66	2.57288	0.01435	Infinity	Infinity	0.188789	0	0	0	0.398359	0	0.188789
366.0/1.0 (26816)	365.997	1.01	2.57191	0.01439	Infinity	Infinity	2.42616	0	0	0	5.12132	0	2.42616
435.2/2.3 (32900)	435.155	2.27	2.57193	0.01439	Infinity	Infinity	0.421198	0	0	0	0.889087	0	0.421198
167.2/1.3 (10892)	167.169	1.3	2.57109	0.01442	Infinity	Infinity	0.389342	0	0	0	0.822114	0	0.389342
391.7/2.8 (29169)	391.71	2.76	2.57076	0.01443	Infinity	Infinity	0.411175	0	0	0	0.868325	0	0.411175
964.9/9.6 (51510)	964.938	9.56	2.5707	0.01443	30.7261	1.48751	9.26799	0.301633	0	0	18.7329	1.59609	8.96636
550.2/2.6 (41276)	550.157	2.57	2.57029	0.01444	Infinity	Infinity	1.93166	0	0	0	4.08006	0	1.93166
519.3/2.8 (39370)	519.262	2.85	2.57002	0.01445	Infinity	Infinity	1.19372	0	0	0	2.52164	0	1.19372
747.9/0.9 (48445)	747.94	0.94	2.56933	0.01448	Infinity	Infinity	0.956281	0	0	0	2.02061	0	0.956281
1023.1/9.5 (53299)	1023.08	9.48	2.56914	0.01448	40.3522	1.60587	15.8646	0.393153	0	0	32.5975	1.44361	15.4714
310.0/6.8 (21060)	310.046	6.76	2.56909	0.01449	Infinity	Infinity	2.55829	0	0	0	5.40615	0	2.55829
279.2/2.5 (18681)	279.223	2.48	2.56734	0.01455	Infinity	Infinity	0.200718	0	0	0	0.424443	0	0.200718
125.1/7.0 (7630)	125.095	6.99	2.56726	0.01455	7.71091	0.887106	0.664633	0.0861938	0	0	0.93392	0.456095	0.578439
573.9/7.0 (42505)	573.907	6.99	2.56674	0.01457	Infinity	Infinity	0.470962	0	0	0	0.996144	0	0.470962
439.2/5.2 (33163)	439.154	5.16	2.56646	0.01458	4.91642	0.691649	3.06123	0.622654	0.860719	0	4.06736	1.83178	2.43858
323.1/3.5 (22108)	323.069	3.49	2.56553	0.01461	3.13437	0.49615	79.6579	25.4144	48.2988	1.88749	87.7366	42.7321	54.2436
491.6/3.7 (37225)	491.605	3.7	2.56563	0.01461	Infinity	Infinity	0.494174	0	0	0	1.04569	0	0.494174
357.0/1.0 (25983)	356.957	1.02	2.56534	0.01462	Infinity	Infinity	1.58523	0	0	0	3.35478	0	1.58523
912.7/11.1 (50612)	912.697	11.11	2.56529	0.01462	Infinity	Infinity	0.620081	0	0	0	1.31229	0	0.620081
461.3/3.6 (34899)	461.25	3.64	2.56456	0.01465	63.6472	1.80378	5.72719	0.0899834	0	0	11.9088	0.443254	5.63721
657.8/10.3 (45957)	657.781	10.33	2.56243	0.01472	Infinity	Infinity	0.233752	0	0	0	0.495246	0	0.233752
251.1/13.7 (16725)	251.071	13.68	2.56257	0.01472	Infinity	Infinity	0.27478	0	0	0	0.582139	0	0.27478
279.3/2.5 (18688)	279.293	2.46	2.56217	0.01473	Infinity	Infinity	0.341971	0	0	0	0.724601	0	0.341971
337.7/3.6 (24027)	337.719	3.64	2.56056	0.01479	Infinity	Infinity	0.732567	0	0	0	1.55321	0	0.732567
245.4/6.3 (16153)	245.382	6.31	2.56045	0.01479	688.658	2.838	0.440012	0.000638941	0	0	0.931591	0.00338096	0.439373
247.5/2.6 (16404)	247.471	2.57	2.55912	0.01484	Infinity	Infinity	3.14409	0	0	0	6.66995	0	3.14409
1058.0/9.7 (54549)	1057.98	9.68	2.55855	0.01486	Infinity	Infinity	8.34025	0	0	0	17.6971	0	8.34025
328.3/2.6 (22758)	328.337	2.64	2.55774	0.01489	Infinity	Infinity	0.334948	0	0	0	0.710949	0	0.334948
586.2/3.8 (43124)	586.209	3.84	2.55789	0.01489	Infinity	Infinity	0.574008	0	0	0	1.2183	0	0.574008
414.0/1.1 (31079)	413.953	1.07	2.55704	0.01492	4.13216	0.616177	22.7103	5.496	9.36281	0	27.172	14.1123	17.2143
232.0/6.6 (15304)	232.024	6.61	2.55648	0.01494	Infinity	Infinity	0.738234	0	0	0	1.56772	0	0.738234
216.1/2.5 (14174)	216.07	2.46	2.55478	0.015	Infinity	Infinity	0.213139	0	0	0	0.452926	0	0.213139
232.4/2.8 (15375)	232.403	2.81	2.55455	0.01501	Infinity	Infinity	0.197694	0	0	0	0.420142	0	0.197694
295.2/8.6 (19961)	295.161	8.58	2.55408	0.01502	4.61981	0.664624	4.8077	1.04067	0.418714	0	6.40875	2.77148	3.76703
257.4/1.0 (17102)	257.407	0.98	2.55305	0.01506	203.288	2.30811	1.85724	0.00913601	0	0	3.92904	0.0483432	1.8481
114.4/3.8 (6708)	114.386	3.84	2.55249	0.01508	Infinity	Infinity	0.0921085	0	0	0	0.195908	0	0.0921085
496.7/14.0 (37662)	496.676	14	2.55267	0.01508	Infinity	Infinity	0.360476	0	0	0	0.766654	0	0.360476
175.8/1.0 (11259)	175.77	1	2.55239	0.01509	151.655	2.18086	16.2931	0.107436	0	0	34.413	0.568495	16.1856
990.0/11.2 (52133)	990.012	11.17	2.55194	0.0151	Infinity	Infinity	1.12213	0	0	0	2.3872	0	1.12213
402.9/1.7 (30114)	402.93	1.71	2.55111	0.01513	6.85634	0.836092	1.38997	0.202728	0	0	2.16696	0.750052	1.18724
165.6/1.4 (10531)	165.568	1.4	2.55053	0.01515	Infinity	Infinity	0.283055	0	0	0	0.602501	0	0.283055
747.5/6.6 (48434)	747.532	6.55	2.55054	0.01515	Infinity	Infinity	0.587302	0	0	0	1.25011	0	0.587302
509.2/3.2 (38692)	509.2	3.23	2.54986	0.01518	124.783	2.09616	2.313	0.0185361	0	0	4.88223	0.098084	2.29446
492.1/2.6 (37271)	492.113	2.62	2.54815	0.01524	Infinity	Infinity	1.98096	0	0	0	4.22054	0	1.98096
597.8/5.9 (43678)	597.79	5.87	2.5474	0.01527	Infinity	Infinity	0.95034	0	0	0	2.02535	0	0.95034
483.1/1.7 (36508)	483.058	1.69	2.54672	0.01529	8.17728	0.912609	6.97669	0.853181	0	0	11.7802	3.24698	6.12351
289.1/3.3 (19449)	289.053	3.28	2.54603	0.01532	Infinity	Infinity	1.25951	0	0	0	2.68568	0	1.25951
378.2/3.7 (27997)	378.221	3.75	2.54595	0.01532	3.46776	0.540049	7.60752	2.19378	6.10627	0	7.73076	4.94988	5.41373
370.4/14.2 (27183)	370.352	14.16	2.54554	0.01534	2.78118	0.44423	5.27215	1.89565	5.47246	0	5.10013	2.93517	3.3765
237.5/1.7 (15613)	237.469	1.67	2.54487	0.01536	Infinity	Infinity	0.148085	0	0	0	0.315909	0	0.148085
288.2/8.4 (19382)	288.217	8.37	2.54491	0.01536	Infinity	Infinity	0.391541	0	0	0	0.83526	0	0.391541
400.2/3.9 (29929)	400.212	3.9	2.54448	0.01538	Infinity	Infinity	0.472213	0	0	0	1.00753	0	0.472213
412.6/3.6 (30969)	412.621	3.65	2.54399	0.01539	Infinity	Infinity	0.794978	0	0	0	1.69651	0	0.794978
287.4/4.6 (19270)	287.374	4.62	2.54417	0.01539	Infinity	Infinity	0.517495	0	0	0	1.10427	0	0.517495
337.6/9.1 (24013)	337.632	9.11	2.54311	0.01543	Infinity	Infinity	1.07215	0	0	0	2.2888	0	1.07215
534.8/14.2 (40425)	534.78	14.21	2.54159	0.01548	85.7581	1.93328	4.82092	0.0562154	0	0	10.1646	0.297464	4.76471
304.1/1.1 (20734)	304.126	1.13	2.54151	0.01549	10.2309	1.00991	28.9144	2.82619	0	0	50.7409	13.3032	26.0883
417.6/3.5 (31420)	417.637	3.46	2.54018	0.01554	Infinity	Infinity	0.21344	0	0	0	0.456174	0	0.21344
267.1/3.0 (17919)	267.116	2.96	2.53866	0.01559	Infinity	Infinity	0.272347	0	0	0	0.582419	0	0.272347
521.2/1.1 (39471)	521.173	1.13	2.53813	0.01561	7.48973	0.874466	28.0144	3.74038	0	0	49.7103	8.6545	24.274
244.2/3.9 (16047)	244.151	3.88	2.53739	0.01564	2.83485	0.45253	3.98924	1.40721	3.87183	0	4.23389	2.0489	2.58202
336.9/9.1 (23861)	336.926	9.12	2.5371	0.01565	Infinity	Infinity	0.698881	0	0	0	1.49549	0	0.698881
233.1/1.0 (15408)	233.06	0.96	2.53575	0.0157	Infinity	Infinity	1.28562	0	0	0	2.75247	0	1.28562
310.2/2.7 (21110)	310.175	2.69	2.53449	0.01575	Infinity	Infinity	27.1597	0	0	0	58.1772	0	27.1597
144.4/3.3 (9045)	144.417	3.26	2.53462	0.01575	Infinity	Infinity	0.631355	0	0	0	1.35231	0	0.631355
375.5/6.6 (27776)	375.547	6.62	2.53435	0.01576	Infinity	Infinity	0.537626	0	0	0	1.15168	0	0.537626
661.2/6.8 (46161)	661.208	6.78	2.5324	0.01583	3.54423	0.549522	40.6545	11.4706	24.1302	0	48.2074	23.0244	29.1839
1075.0/11.7 (55217)	1075.01	11.68	2.53171	0.01586	Infinity	Infinity	0.280581	0	0	0	0.601675	0	0.280581
622.2/7.3 (44710)	622.194	7.27	2.53091	0.01589	Infinity	Infinity	4.07229	0	0	0	8.73532	0	4.07229
283.3/13.0 (18991)	283.284	12.97	2.52966	0.01594	Infinity	Infinity	0.343865	0	0	0	0.737977	0	0.343865
156.1/2.8 (9658)	156.064	2.79	2.5286	0.01598	3.29935	0.518429	2.45765	0.74489	2.28737	0	2.46164	1.57725	1.71276
794.8/0.9 (49192)	794.801	0.92	2.52802	0.016	Infinity	Infinity	1.5389	0	0	0	3.30482	0	1.5389
512.2/3.7 (38879)	512.221	3.65	2.52807	0.016	53.3071	1.72678	6.24595	0.117169	0	0	13.1175	0.620002	6.12879
216.1/1.7 (14176)	216.085	1.7	2.52769	0.01601	Infinity	Infinity	0.283299	0	0	0	0.608469	0	0.283299
297.6/1.4 (20239)	297.612	1.44	2.52665	0.01605	42.351	1.62686	1.29348	0.030542	0	0	2.69919	0.161613	1.26294
133.4/1.1 (8440)	133.404	1.12	2.5261	0.01607	9.63571	0.983884	1.66576	0.172874	0	0	2.94803	0.731022	1.49289
299.5/2.4 (20356)	299.495	2.4	2.5255	0.0161	100.651	2.00282	10.7341	0.106647	0	0	22.8245	0.564323	10.6275
604.4/14.2 (43998)	604.385	14.16	2.52501	0.01612	Infinity	Infinity	1.13285	0	0	0	2.43571	0	1.13285
486.1/1.4 (36724)	486.097	1.38	2.52468	0.01613	Infinity	Infinity	0.657607	0	0	0	1.41409	0	0.657607
601.1/1.6 (43805)	601.057	1.65	2.52291	0.0162	5.28035	0.722662	2.2284	0.422018	0.43156	0	3.3617	1.12672	1.80638
297.6/1.5 (20242)	297.645	1.46	2.52152	0.01625	11.6175	1.06511	1.27876	0.110072	0	0	2.30516	0.582444	1.16869
822.0/3.6 (49646)	822.002	3.62	2.52149	0.01625	52.1553	1.7173	4.662	0.0893867	0	0	9.81105	0.47299	4.57261
954.3/11.7 (51294)	954.267	11.65	2.52139	0.01626	Infinity	Infinity	1.42657	0	0	0	3.07163	0	1.42657
142.0/11.8 (8879)	141.958	11.81	2.52138	0.01626	Infinity	Infinity	0.504433	0	0	0	1.08613	0	0.504433
404.5/4.1 (30276)	404.529	4.13	2.52063	0.01629	21.7646	1.33775	30.5436	1.40336	0	0	62.2565	4.59277	29.1403
744.3/9.9 (48276)	744.349	9.9	2.52038	0.0163	Infinity	Infinity	0.62284	0	0	0	1.34162	0	0.62284
351.0/1.1 (25333)	350.969	1.05	2.51917	0.01634	7.14565	0.854042	1.78104	0.249248	0	0	2.87958	0.93191	1.53179
257.4/0.9 (17105)	257.446	0.95	2.51747	0.01641	Infinity	Infinity	4.82983	0	0	0	10.4156	0	4.82983
289.1/3.6 (19458)	289.099	3.62	2.51743	0.01641	2.55619	0.407593	10.9002	4.26423	7.0162	2.9086	10.7221	5.47213	6.63594
214.1/2.7 (14091)	214.07	2.72	2.51498	0.01651	Infinity	Infinity	0.233019	0	0	0	0.503006	0	0.233019
354.7/9.2 (25750)	354.664	9.15	2.51431	0.01654	Infinity	Infinity	0.665732	0	0	0	1.43747	0	0.665732
401.1/1.1 (29975)	401.098	1.13	2.51312	0.01658	6.99925	0.845051	5.43374	0.776333	0	0	8.70822	2.90941	4.65741
556.3/3.9 (41583)	556.26	3.89	2.51187	0.01663	Infinity	Infinity	0.442622	0	0	0	0.95665	0	0.442622
121.4/1.2 (7458)	121.369	1.19	2.51139	0.01665	Infinity	Infinity	0.628889	0	0	0	1.3595	0	0.628889
989.9/9.5 (52130)	989.909	9.51	2.51129	0.01666	46.2345	1.66497	4.95143	0.107094	0	0	10.443	0.454501	4.84434
357.9/9.1 (26131)	357.899	9.08	2.51064	0.01668	4.35453	0.638941	15.519	3.56387	0	0	22.6958	7.14615	11.9551
813.4/5.3 (49485)	813.402	5.28	2.50971	0.01672	Infinity	Infinity	0.562041	0	0	0	1.2158	0	0.562041
1085.3/9.6 (55608)	1085.29	9.61	2.50943	0.01673	7.25431	0.860596	12.5502	1.73003	0	0	19.0261	7.87338	10.8201
355.2/6.6 (25837)	355.233	6.64	2.5092	0.01674	Infinity	Infinity	1.55344	0	0	0	3.36106	0	1.55344
454.2/5.2 (34312)	454.216	5.21	2.50812	0.01678	Infinity	Infinity	1.04938	0	0	0	2.27144	0	1.04938
948.0/11.6 (51006)	947.989	11.64	2.50815	0.01678	47.4812	1.67652	4.6332	0.0975797	0	0	9.77666	0.516343	4.53562
294.6/1.1 (19898)	294.6	1.13	2.50808	0.01679	Infinity	Infinity	1.17297	0	0	0	2.53899	0	1.17297
559.3/1.1 (41793)	559.254	1.13	2.50744	0.01681	Infinity	Infinity	8.51424	0	0	0	18.4345	0	8.51424
159.4/3.3 (9841)	159.37	3.26	2.50746	0.01681	Infinity	Infinity	0.855055	0	0	0	1.8513	0	0.855055
628.3/6.0 (44969)	628.337	6.05	2.50739	0.01681	13.3709	1.12616	2.67301	0.199912	0	0	5.0315	1.05783	2.4731
1091.6/9.5 (55807)	1091.6	9.48	2.50746	0.01681	7.38791	0.868522	18.6379	2.52275	0	0	30.9826	9.26421	16.1151
820.9/3.6 (49612)	820.899	3.64	2.50708	0.01683	Infinity	Infinity	3.85247	0	0	0	8.34236	0	3.85247
761.9/9.2 (48685)	761.942	9.17	2.50684	0.01684	Infinity	Infinity	1.44115	0	0	0	3.12104	0	1.44115
361.1/3.6 (26468)	361.106	3.62	2.5059	0.01687	2.16609	0.335676	27.0649	12.4948	17.3795	8.91253	19.9542	14.1212	14.5701
521.9/9.1 (39532)	521.854	9.08	2.50579	0.01688	Infinity	Infinity	1.35918	0	0	0	2.94476	0	1.35918
612.3/4.9 (44298)	612.271	4.88	2.50534	0.0169	Infinity	Infinity	0.913071	0	0	0	1.97859	0	0.913071
776.3/6.4 (48923)	776.314	6.4	2.50518	0.0169	Infinity	Infinity	0.737485	0	0	0	1.5982	0	0.737485
820.6/3.6 (49601)	820.584	3.63	2.50478	0.01692	78.6189	1.89553	9.47415	0.120507	0	0	20.2433	0.637665	9.35364
1084.1/11.7 (55571)	1084.13	11.7	2.5047	0.01692	Infinity	Infinity	1.07417	0	0	0	2.32827	0	1.07417
384.7/3.5 (28600)	384.723	3.49	2.50319	0.01698	Infinity	Infinity	0.063108	0	0	0	0.13687	0	0.063108
439.1/3.6 (33161)	439.15	3.61	2.50307	0.01699	16.082	1.20634	1.60858	0.100024	0	0	3.20933	0.367795	1.50856
307.1/3.7 (20892)	307.126	3.68	2.50304	0.01699	4.44775	0.64814	5.18685	1.16617	3.74304	0	6.20824	3.53588	4.02067
120.2/2.6 (7113)	120.186	2.59	2.50206	0.01703	28.5189	1.45513	22.0491	0.773141	2.35627	0	45.9241	2.71743	21.276
765.8/6.6 (48748)	765.808	6.58	2.50055	0.01709	5.06952	0.704967	8.21992	1.62144	5.80362	0	9.94	5.95627	6.59848
586.3/4.3 (43144)	586.288	4.27	2.50045	0.0171	Infinity	Infinity	1.07016	0	0	0	2.32353	0	1.07016
534.0/1.0 (40366)	533.981	0.96	2.49956	0.01713	Infinity	Infinity	1.50844	0	0	0	3.27628	0	1.50844
204.1/4.0 (13373)	204.123	3.97	2.49971	0.01713	3.11954	0.494091	3.11375	0.998142	2.07451	0	3.31367	1.83769	2.1156
279.3/2.5 (18691)	279.32	2.48	2.49878	0.01716	137.59	2.13859	1.99348	0.0144886	0	0	4.29759	0.0766662	1.97899
166.9/2.5 (10849)	166.884	2.51	2.49842	0.01718	35.8243	1.55418	0.996337	0.0278118	0	0	2.08907	0.147166	0.968526
221.0/1.0 (14492)	221.024	0.96	2.49808	0.01719	2.25578	0.353297	35.6035	15.7832	36.8858	16.6544	29.505	18.1188	19.8203
820.5/3.6 (49598)	820.459	3.61	2.49644	0.01726	Infinity	Infinity	0.255048	0	0	0	0.55465	0	0.255048
490.3/11.0 (37108)	490.304	10.95	2.4941	0.01736	Infinity	Infinity	0.54097	0	0	0	1.17754	0	0.54097
321.8/3.7 (22020)	321.8	3.71	2.49276	0.01741	1.71377	0.233953	221.825	129.437	204.264	119.952	153.383	75.1883	92.3884
287.1/2.6 (19220)	287.102	2.64	2.4923	0.01743	5.06541	0.704615	24.8928	4.91427	4.71891	0	34.9347	14.9832	19.9785
311.6/6.8 (21332)	311.639	6.79	2.49111	0.01748	3.78382	0.577931	12.8163	3.38713	5.22482	0	16.9551	6.70321	9.42918
158.1/4.4 (9765)	158.094	4.42	2.48957	0.01755	3.57039	0.552716	1.94767	0.545505	0.924802	0	2.33042	1.14287	1.40216
521.6/5.3 (39518)	521.632	5.3	2.48933	0.01756	9.54159	0.979621	2.22636	0.233332	0	0	3.99637	0.986886	1.99303
834.3/5.8 (49769)	834.331	5.84	2.48923	0.01756	3.89928	0.590985	33.156	8.50309	23.0999	0	39.168	21.2666	24.6529
932.2/11.7 (50804)	932.185	11.67	2.48677	0.01766	Infinity	Infinity	0.548594	0	0	0	1.19766	0	0.548594
162.9/3.6 (10281)	162.94	3.63	2.48585	0.0177	36.3477	1.56048	11.1743	0.307427	0	0	23.6914	0.80679	10.8668
145.1/5.7 (9076)	145.074	5.7	2.48598	0.0177	Infinity	Infinity	0.139445	0	0	0	0.304525	0	0.139445
324.1/3.5 (22182)	324.073	3.49	2.48525	0.01773	3.41793	0.533763	11.3217	3.31245	6.60529	0	12.9402	6.79863	8.00929
366.1/2.7 (26823)	366.089	2.67	2.48477	0.01775	38.2794	1.58297	2.06495	0.0539443	0	0	4.36595	0.285446	2.01101
146.4/3.0 (9213)	146.399	3.03	2.4826	0.01784	44.2546	1.64596	1.03623	0.0234153	0	0	2.20813	0.0994904	1.01282
325.0/1.4 (22341)	325.008	1.39	2.48228	0.01785	Infinity	Infinity	0.297192	0	0	0	0.649985	0	0.297192
103.1/2.2 (6490)	103.054	2.21	2.4821	0.01786	11.4227	1.05777	9.48216	0.830118	0	0	18.589	2.04731	8.65204
320.1/1.0 (21910)	320.087	1.02	2.4808	0.01792	Infinity	Infinity	1.72111	0	0	0	3.76646	0	1.72111
144.0/0.9 (8940)	144.014	0.91	2.47892	0.018	Infinity	Infinity	0.337518	0	0	0	0.739183	0	0.337518
166.8/1.2 (10827)	166.794	1.18	2.47868	0.01801	Infinity	Infinity	1.62428	0	0	0	3.55761	0	1.62428
345.1/3.4 (24731)	345.102	3.4	2.47864	0.01801	35.027	1.5444	1.2952	0.0369771	0	0	2.73496	0.195664	1.25822
316.4/5.7 (21682)	316.441	5.69	2.47839	0.01802	18.7415	1.2728	0.915176	0.0488315	0	0	1.84422	0.258392	0.866344
116.4/1.0 (6802)	116.437	1.02	2.47722	0.01807	26.9856	1.43113	5.90301	0.218747	0	0	12.295	1.1575	5.68426
182.7/1.2 (11779)	182.723	1.16	2.47732	0.01807	7.40268	0.869389	4.38719	0.592648	0	0	7.91289	1.47596	3.79454
736.1/6.7 (48141)	736.127	6.65	2.47465	0.01818	Infinity	Infinity	3.59662	0	0	0	7.89039	0	3.59662
137.1/7.0 (8675)	137.052	6.97	2.47371	0.01822	Infinity	Infinity	0.201387	0	0	0	0.441978	0	0.201387
331.1/3.6 (23037)	331.062	3.62	2.47348	0.01823	7.01587	0.846082	1.0745	0.153152	0	0	1.75817	0.576839	0.921344
363.1/11.9 (26616)	363.073	11.91	2.47288	0.01826	Infinity	Infinity	0.290203	0	0	0	0.637112	0	0.290203
866.4/3.9 (50244)	866.417	3.87	2.47038	0.01837	Infinity	Infinity	5.43024	0	0	0	11.9336	0	5.43024
635.2/4.4 (45180)	635.241	4.43	2.47014	0.01838	Infinity	Infinity	1.33325	0	0	0	2.93026	0	1.33325
371.2/12.4 (27272)	371.24	12.35	2.46999	0.01839	3.90817	0.591974	16.8258	4.30529	10.7486	0	19.4073	11.2649	12.5205
322.4/3.7 (22082)	322.377	3.69	2.46909	0.01842	33.9652	1.53103	0.186677	0.00549613	0	0	0.39518	0.0290828	0.181181
450.8/3.7 (34069)	450.783	3.71	2.4685	0.01845	Infinity	Infinity	0.582824	0	0	0	1.2818	0	0.582824
261.1/4.2 (17335)	261.148	4.23	2.46827	0.01846	Infinity	Infinity	0.357679	0	0	0	0.786714	0	0.357679
351.2/7.5 (25400)	351.244	7.46	2.46723	0.01851	Infinity	Infinity	1.02683	0	0	0	2.25946	0	1.02683
290.0/0.9 (19505)	290.034	0.91	2.46691	0.01852	Infinity	Infinity	1.60517	0	0	0	3.53253	0	1.60517
189.3/3.3 (12602)	189.35	3.28	2.46692	0.01852	58.0065	1.76348	16.3052	0.281092	0	0	35.2148	1.07785	16.0241
188.2/3.2 (12283)	188.16	3.23	2.46671	0.01853	10.1767	1.00761	3.57534	0.351326	0	0	6.27745	1.90987	3.22401
357.2/9.1 (26020)	357.16	9.11	2.46563	0.01858	Infinity	Infinity	0.65196	0	0	0	1.43552	0	0.65196
980.8/9.5 (51939)	980.792	9.51	2.46565	0.01858	8.5808	0.933528	9.77618	1.13931	0	0	17.6152	4.13727	8.63687
658.0/11.1 (45984)	658.021	11.13	2.46551	0.01858	11.378	1.05607	4.60667	0.404874	0	0	9.00169	1.2346	4.20179
1073.4/11.7 (55137)	1073.4	11.66	2.4654	0.01859	7.41656	0.870202	3.72238	0.501902	0	0	6.55514	1.56232	3.22048
721.9/0.9 (47821)	721.876	0.91	2.46431	0.01864	Infinity	Infinity	0.922393	0	0	0	2.03206	0	0.922393
621.8/9.8 (44694)	621.791	9.77	2.464	0.01865	6.6793	0.824731	1.46208	0.218898	0	0	2.47678	0.675378	1.24318
400.1/5.8 (29896)	400.12	5.77	2.46323	0.01868	Infinity	Infinity	3.55424	0	0	0	7.83357	0	3.55424
388.2/2.4 (28878)	388.153	2.41	2.46214	0.01873	3.03986	0.482854	3.51869	1.15752	3.14124	0	2.92158	2.488	2.36117
313.1/1.2 (21408)	313.08	1.18	2.46202	0.01874	4.41721	0.645148	3.45454	0.782064	0	0	4.94748	1.84844	2.67248
425.3/5.7 (32037)	425.274	5.71	2.46037	0.01881	2.74772	0.438972	6.31444	2.29807	6.59423	0	5.37382	4.06875	4.01637
309.1/6.2 (20991)	309.127	6.22	2.46024	0.01882	3.05407	0.484879	8.97867	2.9399	9.68202	0	6.84169	6.60213	6.03877
261.4/3.3 (17413)	261.446	3.31	2.45836	0.0189	29.8618	1.47512	1.62885	0.0545464	0	0	3.44052	0.288633	1.57431
669.2/12.0 (46359)	669.2	11.98	2.45763	0.01893	Infinity	Infinity	1.04436	0	0	0	2.30702	0	1.04436
942.3/7.6 (50970)	942.314	7.57	2.45746	0.01894	Infinity	Infinity	0.860139	0	0	0	1.9002	0	0.860139
121.3/1.2 (7420)	121.273	1.22	2.4562	0.019	Infinity	Infinity	1.26522	0	0	0	2.79653	0	1.26522
348.1/3.7 (25070)	348.104	3.72	2.4545	0.01907	Infinity	Infinity	0.857609	0	0	0	1.89689	0	0.857609
297.1/3.5 (20194)	297.15	3.48	2.45397	0.0191	24.6917	1.39255	1.03749	0.0420179	0	0	2.16838	0.222338	0.995476
274.5/3.6 (18346)	274.52	3.62	2.45377	0.01911	Infinity	Infinity	0.246306	0	0	0	0.544954	0	0.246306
463.2/3.9 (35034)	463.2	3.94	2.45286	0.01915	Infinity	Infinity	0.719432	0	0	0	1.59234	0	0.719432
891.4/2.9 (50450)	891.353	2.92	2.45231	0.01917	7.89473	0.897337	23.4066	2.96484	7.16221	0	43.1344	7.90342	20.4418
513.2/3.9 (38933)	513.211	3.9	2.44939	0.01931	7.04456	0.847854	4.36597	0.619764	0	0	7.42252	2.14871	3.7462
399.6/14.2 (29835)	399.568	14.23	2.4485	0.01935	266.042	2.42495	1.79646	0.00675255	0	0	3.96778	0.0357311	1.78971
575.6/5.9 (42623)	575.61	5.88	2.44825	0.01936	10.7951	1.03323	8.79543	0.814764	0	0	17.0397	2.75882	7.98067
130.5/1.4 (7919)	130.514	1.39	2.44469	0.01952	13.2026	1.12066	1.59546	0.120844	0	0	3.19727	0.408707	1.47461
585.3/4.4 (43101)	585.284	4.36	2.44244	0.01963	3.18448	0.503038	10.704	3.3613	6.72738	0	11.8156	6.50045	7.34269
476.7/6.4 (36056)	476.724	6.41	2.44247	0.01963	4.6435	0.666845	5.76444	1.2414	2.47181	0	8.1457	3.40201	4.52304
1074.2/9.5 (55176)	1074.19	9.54	2.4422	0.01964	29.4947	1.46974	8.70051	0.294985	0	0	18.4887	1.56091	8.40553
132.1/1.6 (8070)	132.146	1.61	2.4406	0.01971	Infinity	Infinity	0.17652	0	0	0	0.392657	0	0.17652
601.3/3.5 (43823)	601.287	3.46	2.44	0.01974	5.04886	0.703194	2.46192	0.487619	0	0	3.67408	1.39018	1.9743
429.2/5.4 (32408)	429.204	5.38	2.4397	0.01976	Infinity	Infinity	1.02508	0	0	0	2.28107	0	1.02508
376.1/2.9 (27797)	376.115	2.92	2.43932	0.01977	9.7615	0.989517	0.833019	0.0853371	0	0	1.46878	0.451562	0.747682
176.1/5.7 (11303)	176.07	5.7	2.43914	0.01978	4.64949	0.667405	1.0262	0.220713	0	0	1.36956	0.667976	0.805489
526.9/0.9 (39939)	526.907	0.9	2.43906	0.01979	8.16199	0.911796	23.1765	2.83956	0	0	38.4392	13.8023	20.3369
474.7/3.6 (35925)	474.716	3.63	2.43854	0.01981	Infinity	Infinity	1.6485	0	0	0	3.67009	0	1.6485
497.2/2.8 (37727)	497.16	2.81	2.43822	0.01982	Infinity	Infinity	2.24849	0	0	0	5.00651	0	2.24849
296.1/1.1 (20111)	296.113	1.09	2.43811	0.01983	28.8854	1.46068	8.52648	0.295183	0	0	18.128	1.56196	8.2313
561.6/3.0 (41927)	561.573	3.04	2.43802	0.01983	28.5064	1.45494	0.540726	0.0189686	0	0	1.15555	0.0697568	0.521757
956.9/11.7 (51353)	956.912	11.7	2.43819	0.01983	Infinity	Infinity	1.24934	0	0	0	2.78184	0	1.24934
137.3/1.1 (8732)	137.275	1.12	2.4371	0.01988	34.258	1.53476	10.2685	0.29974	0	0	22.1367	1.01778	9.96876
492.7/3.7 (37332)	492.699	3.7	2.43674	0.01989	1.90886	0.280775	45.8731	24.0316	43.9692	17.5717	30.6545	21.8197	21.8415
552.2/1.1 (41378)	552.224	1.15	2.43368	0.02004	29.5908	1.47116	11.9495	0.403824	0	0	25.4883	2.13684	11.5457
296.0/3.6 (20100)	296.044	3.59	2.43364	0.02004	27.1519	1.4338	0.528513	0.019465	0	0	1.12148	0.102999	0.509048
160.4/9.1 (9956)	160.361	9.09	2.43197	0.02012	675.742	2.82978	78.7948	0.116605	0	0	175.632	0.617015	78.6782
555.1/6.6 (41517)	555.115	6.56	2.4311	0.02016	Infinity	Infinity	3.48029	0	0	0	7.77194	0	3.48029
396.2/3.5 (29553)	396.16	3.49	2.43096	0.02017	12.1296	1.08384	13.2556	1.09283	2.50119	0	25.7138	5.0532	12.1627
162.7/3.6 (10227)	162.732	3.61	2.43022	0.0202	34.9006	1.54283	1.65004	0.0472782	0	0	3.55416	0.250173	1.60276
559.2/3.7 (41779)	559.161	3.68	2.43038	0.0202	11.2825	1.05241	2.77684	0.246118	0	0	5.18356	1.30234	2.53072
659.7/3.6 (46091)	659.707	3.64	2.43007	0.02021	53.8516	1.7312	2.22026	0.0412292	0	0	4.86101	0.151952	2.17903
189.6/3.3 (12696)	189.565	3.29	2.42992	0.02022	Infinity	Infinity	0.96533	0	0	0	2.15675	0	0.96533
165.8/1.1 (10591)	165.751	1.1	2.42829	0.0203	8.82606	0.945767	2.14337	0.242846	0	0	3.93105	0.931164	1.90053
295.8/3.5 (20098)	295.842	3.49	2.42799	0.02031	77.9404	1.89176	0.149031	0.00191212	0	0	0.32849	0.010118	0.147119
434.2/2.8 (32856)	434.212	2.76	2.42762	0.02033	3.14689	0.497882	17.5043	5.5624	11.6577	0	21.42	9.20859	11.9419
877.7/9.9 (50351)	877.741	9.86	2.4275	0.02033	Infinity	Infinity	9.14584	0	0	0	20.4541	0	9.14584
358.4/9.1 (26240)	358.41	9.1	2.42671	0.02037	21.045	1.32315	6.91067	0.328376	0	0	14.5698	1.23388	6.5823
649.4/9.8 (45649)	649.379	9.78	2.42629	0.02039	Infinity	Infinity	0.668892	0	0	0	1.49668	0	0.668892
857.0/11.7 (50130)	857.041	11.66	2.42488	0.02046	Infinity	Infinity	16.9177	0	0	0	37.8764	0	16.9177
159.3/3.2 (9825)	159.276	3.21	2.42437	0.02048	36.409	1.56121	0.955728	0.0262498	0	0	2.06745	0.138901	0.929478
237.1/4.9 (15603)	237.132	4.91	2.42341	0.02053	2.09758	0.321719	4.23896	2.02088	4.33248	1.72885	3.09765	2.24317	2.21808
401.2/1.1 (29994)	401.172	1.12	2.42268	0.02057	10.3922	1.01671	16.7625	1.61299	0	0	30.5607	8.53513	15.1495
338.1/3.6 (24056)	338.111	3.63	2.42258	0.02057	19.6864	1.29417	7.14766	0.363076	0	0	15.0481	1.25472	6.78458
342.1/3.9 (24422)	342.091	3.9	2.42123	0.02064	11.2378	1.05068	2.10889	0.187661	0	0	4.11661	0.732821	1.92123
323.2/4.3 (22159)	323.198	4.25	2.41942	0.02072	4.36729	0.640212	0.798692	0.18288	0.358457	0	0.946741	0.581129	0.615812
158.1/5.9 (9771)	158.118	5.93	2.41937	0.02073	3.3242	0.521687	4.70987	1.41685	0	0	6.22015	2.30313	3.29303
203.4/0.9 (13294)	203.443	0.94	2.41889	0.02075	Infinity	Infinity	47.899	0	0	0	107.505	0	47.899
174.8/1.0 (11170)	174.758	0.97	2.41862	0.02076	Infinity	Infinity	0.516321	0	0	0	1.15896	0	0.516321
287.6/4.6 (19298)	287.577	4.62	2.4186	0.02076	8.58437	0.933709	15.2645	1.77818	0	0	25.5112	9.40923	13.4864
963.3/9.7 (51451)	963.292	9.68	2.41864	0.02076	Infinity	Infinity	0.281738	0	0	0	0.632399	0	0.281738
778.6/11.7 (48972)	778.574	11.65	2.41857	0.02077	23.079	1.36322	1.28654	0.0557449	0	0	2.71511	0.294975	1.23079
482.2/3.7 (36452)	482.222	3.65	2.41827	0.02078	4.76986	0.678506	7.48455	1.56913	0	0	12.1068	3.15078	5.91542
354.5/9.1 (25742)	354.49	9.09	2.41737	0.02082	Infinity	Infinity	1.31434	0	0	0	2.95177	0	1.31434
594.6/2.9 (43553)	594.571	2.92	2.41649	0.02087	6.77931	0.831185	6.13886	0.905529	0	0	10.0453	3.52738	5.23333
442.2/4.7 (33431)	442.238	4.67	2.41627	0.02088	3.86899	0.587598	5.00956	1.2948	0	0	7.02912	2.5984	3.71477
492.0/3.7 (37257)	491.969	3.71	2.41595	0.02089	75.8604	1.88001	1.53463	0.0202297	0	0	3.39801	0.107045	1.5144
970.4/11.2 (51681)	970.426	11.15	2.41565	0.02091	Infinity	Infinity	0.442286	0	0	0	0.994001	0	0.442286
461.3/1.1 (34902)	461.253	1.11	2.41547	0.02092	Infinity	Infinity	7.36172	0	0	0	16.546	0	7.36172
138.1/4.2 (8818)	138.089	4.22	2.41532	0.02092	5.80675	0.763933	1.53703	0.264698	0	0	2.49514	0.806857	1.27234
760.8/9.1 (48637)	760.843	9.15	2.41483	0.02095	4.97824	0.697076	23.1332	4.64687	10.0277	0	32.6374	14.8558	18.4864
253.2/6.9 (16850)	253.155	6.93	2.41278	0.02105	Infinity	Infinity	0.791868	0	0	0	1.78177	0	0.791868
294.1/3.9 (19802)	294.094	3.9	2.4116	0.02111	3.69584	0.567713	3.87555	1.04862	2.48823	0	4.40861	2.64976	2.82692
524.8/5.1 (39815)	524.79	5.12	2.40942	0.02122	Infinity	Infinity	1.65863	0	0	0	3.73727	0	1.65863
308.4/6.7 (20961)	308.422	6.73	2.40941	0.02122	26.4374	1.42222	1.62715	0.0615472	0	0	3.4889	0.301091	1.5656
338.2/1.9 (24089)	338.182	1.93	2.40848	0.02126	Infinity	Infinity	0.540568	0	0	0	1.2185	0	0.540568
515.5/6.6 (39113)	515.532	6.59	2.4082	0.02128	4.76868	0.678398	7.25059	1.52046	2.39117	0	10.2955	4.50454	5.73013
432.1/5.0 (32626)	432.127	4.97	2.40773	0.0213	Infinity	Infinity	4.06467	0	0	0	9.16504	0	4.06467
310.0/6.7 (21057)	310.021	6.69	2.40693	0.02134	58.9339	1.77037	41.4948	0.70409	0	0	91.9286	2.17313	40.7907
345.1/2.9 (24733)	345.107	2.94	2.40682	0.02135	7926.89	3.8991	4.22674	0.000533216	0	0	9.53287	0.00282151	4.22621
592.4/3.8 (43465)	592.35	3.8	2.40629	0.02137	Infinity	Infinity	1.85326	0	0	0	4.18125	0	1.85326
184.1/3.6 (11963)	184.079	3.56	2.4053	0.02142	Infinity	Infinity	0.190964	0	0	0	0.431022	0	0.190964
744.7/8.0 (48294)	744.669	7.96	2.40537	0.02142	10.1961	1.00843	14.8382	1.45528	0	0	29.2018	4.45813	13.3829
347.0/1.7 (24966)	347.041	1.67	2.40508	0.02143	832.953	2.92062	0.976476	0.00117231	0	0	2.20152	0.00620327	0.975304
573.6/7.0 (42494)	573.58	7.01	2.40462	0.02146	4.93367	0.69317	2.19382	0.444663	0	0	3.18453	1.34836	1.74916
655.2/6.7 (45824)	655.19	6.73	2.40349	0.02151	3.657	0.563124	27.6	7.54718	13.0474	0	33.7691	17.4287	20.0528
468.9/0.9 (35438)	468.924	0.91	2.40185	0.0216	Infinity	Infinity	3.69678	0	0	0	8.35593	0	3.69678
417.6/3.8 (31416)	417.602	3.83	2.40123	0.02163	Infinity	Infinity	0.847975	0	0	0	1.9172	0	0.847975
206.4/2.5 (13733)	206.37	2.54	2.40066	0.02166	Infinity	Infinity	1.44297	0	0	0	3.2632	0	1.44297
1061.0/9.6 (54650)	1060.97	9.56	2.40054	0.02166	6.39902	0.806114	17.391	2.71776	0	0	30.0468	8.13232	14.6733
349.3/12.4 (25228)	349.257	12.35	2.39907	0.02174	4.85374	0.686076	4.16064	0.857203	2.25758	0	4.94315	3.2377	3.30343
371.2/9.7 (27270)	371.237	9.71	2.39859	0.02176	2.82978	0.451752	76.6195	27.0762	55.735	0	86.3764	41.2864	49.5433
965.1/9.6 (51518)	965.141	9.6	2.39823	0.02178	7.30508	0.863625	14.726	2.01586	0	0	26.0127	7.09921	12.7102
283.1/3.3 (18970)	283.127	3.35	2.39767	0.02181	Infinity	Infinity	4.69821	0	0	0	10.638	0	4.69821
356.1/3.4 (25935)	356.139	3.42	2.3974	0.02182	244.686	2.38861	1.12553	0.00459988	0	0	2.53801	0.0243403	1.12093
160.5/3.6 (9965)	160.466	3.64	2.39733	0.02183	63.3466	1.80172	0.315065	0.00497366	0	0	0.70111	0.0228826	0.310091
279.1/11.9 (18627)	279.092	11.87	2.39641	0.02187	44.3488	1.64688	0.574112	0.0129454	0	0	1.26575	0.0685005	0.561167
626.9/1.2 (44902)	626.9	1.18	2.39433	0.02198	2.44838	0.388879	17.9332	7.32451	16.6505	0	16.0887	10.3242	10.6087
205.9/3.3 (13652)	205.869	3.28	2.394	0.022	Infinity	Infinity	2.2594	0	0	0	5.12373	0	2.2594
522.3/11.8 (39573)	522.278	11.82	2.39352	0.02202	20.5992	1.31385	5.05174	0.245239	0	0	10.6679	1.29768	4.8065
681.5/7.5 (46719)	681.517	7.47	2.39343	0.02203	Infinity	Infinity	0.601256	0	0	0	1.36382	0	0.601256
598.8/5.8 (43723)	598.781	5.85	2.39291	0.02205	3.90091	0.591166	4.96963	1.27397	0	0	6.79157	2.8388	3.69567
387.9/1.3 (28855)	387.949	1.29	2.39286	0.02206	7.65249	0.883803	3.97982	0.520068	0	0	7.37734	1.54812	3.45975
310.3/2.6 (21132)	310.325	2.65	2.39264	0.02207	20.2318	1.30603	0.712475	0.0352157	0	0	1.50244	0.186344	0.67726
724.8/0.9 (47912)	724.839	0.95	2.39087	0.02216	5.39589	0.732063	9.65613	1.78953	2.4534	0	15.2428	5.37696	7.86659
260.0/1.0 (17208)	260.019	1.04	2.38904	0.02226	22.5804	1.35373	2.25871	0.10003	0	0	4.81908	0.529308	2.15869
260.2/1.9 (17237)	260.158	1.93	2.38841	0.02229	Infinity	Infinity	0.282943	0	0	0	0.643143	0	0.282943
300.6/2.4 (20415)	300.62	2.38	2.38776	0.02232	40.2558	1.60483	0.894114	0.0222108	0	0	1.97193	0.117529	0.871904
325.5/3.6 (22453)	325.539	3.61	2.38737	0.02234	31.2736	1.49518	1.60806	0.0514189	0	0	3.50834	0.272083	1.55664
352.7/3.6 (25541)	352.656	3.62	2.38674	0.02238	4.61652	0.664315	7.26715	1.57416	0.849617	0	11.7661	3.12243	5.69299
121.4/2.5 (7472)	121.407	2.53	2.38616	0.02241	Infinity	Infinity	0.128829	0	0	0	0.293111	0	0.128829
494.3/4.3 (37456)	494.257	4.28	2.38541	0.02245	18.9876	1.27847	1.50007	0.0790025	0	0	3.18923	0.31032	1.42106
454.3/5.9 (34341)	454.343	5.89	2.38329	0.02256	4.09929	0.612709	2.71481	0.662263	1.08636	0	3.90936	1.48073	2.05255
324.2/1.7 (22203)	324.155	1.66	2.38298	0.02257	Infinity	Infinity	0.169256	0	0	0	0.385602	0	0.169256
952.3/11.7 (51215)	952.273	11.68	2.38267	0.02259	203.626	2.30883	65.7761	0.323024	0	0	149.114	1.5037	65.453
632.3/6.6 (45096)	632.318	6.59	2.38196	0.02263	3.05358	0.484809	6.64808	2.17715	5.92177	0	7.14221	4.19637	4.47094
257.1/3.7 (17079)	257.125	3.65	2.3815	0.02265	5.30794	0.724926	2.75145	0.518366	0.903231	0	4.14921	1.7028	2.23309
476.2/3.7 (36031)	476.242	3.65	2.38132	0.02266	Infinity	Infinity	2.25138	0	0	0	5.13272	0	2.25138
455.1/4.2 (34365)	455.15	4.16	2.38137	0.02266	19.4679	1.28932	0.886515	0.0455373	0	0	1.87126	0.240961	0.840978
309.8/6.7 (21037)	309.785	6.69	2.38059	0.0227	17.1664	1.23468	8.56727	0.499073	0	0	18.122	1.83847	8.0682
461.2/1.2 (34870)	461.186	1.18	2.38009	0.02273	Infinity	Infinity	1.82421	0	0	0	4.16101	0	1.82421
957.0/11.7 (51355)	957.021	11.7	2.37941	0.02276	8.80436	0.944698	2.51059	0.285154	0	0	4.35343	1.50889	2.22544
567.3/3.7 (42192)	567.286	3.75	2.37864	0.0228	Infinity	Infinity	0.859417	0	0	0	1.96152	0	0.859417
188.6/3.3 (12345)	188.589	3.25	2.37798	0.02284	39.9736	1.60177	5.09042	0.127345	0	0	11.2705	0.673844	4.96308
152.4/1.1 (9582)	152.353	1.1	2.37732	0.02287	Infinity	Infinity	0.736134	0	0	0	1.68107	0	0.736134
1012.5/11.2 (52884)	1012.5	11.19	2.37738	0.02287	24.5613	1.39025	0.640228	0.0260665	0	0	1.382	0.137931	0.614161
394.6/6.7 (29431)	394.557	6.69	2.37647	0.02292	99.761	1.99896	2.14428	0.0214942	0	0	4.84545	0.113737	2.12279
109.0/3.6 (6555)	109.026	3.63	2.37465	0.02302	3.83891	0.584208	2.27349	0.592223	0	0	3.12522	1.29194	1.68127
336.7/9.1 (23848)	336.718	9.1	2.37417	0.02304	5.4535	0.736675	1.26579	0.232107	0	0	1.95236	0.769291	1.03369
234.1/1.2 (15486)	234.134	1.15	2.37363	0.02307	5.24166	0.719468	4.68557	0.89391	1.83164	0	7.34073	2.66596	3.79166
372.2/3.6 (27411)	372.206	3.65	2.37227	0.02314	9.03662	0.956006	1.66951	0.18475	0	0	3.17536	0.698291	1.48476
397.1/3.4 (29611)	397.06	3.37	2.37145	0.02319	Infinity	Infinity	2.59651	0	0	0	5.94422	0	2.59651
658.9/2.9 (46041)	658.85	2.89	2.37131	0.0232	Infinity	Infinity	1.49729	0	0	0	3.42795	0	1.49729
537.3/5.7 (40571)	537.279	5.72	2.37087	0.02322	Infinity	Infinity	0.529215	0	0	0	1.21183	0	0.529215
439.2/2.8 (33162)	439.151	2.84	2.37055	0.02324	171.886	2.23524	2.47563	0.0144027	0	0	5.6351	0.0762122	2.46123
641.2/5.1 (45351)	641.198	5.06	2.3691	0.02332	10.6577	1.02766	3.20754	0.300959	0	0	6.06264	1.59253	2.90658
405.1/1.1 (30321)	405.129	1.14	2.36745	0.02341	Infinity	Infinity	1.95026	0	0	0	4.47227	0	1.95026
307.1/2.8 (20882)	307.091	2.78	2.36728	0.02342	59.9362	1.77769	0.440291	0.007346	0	0	0.990603	0.0388714	0.432945
123.4/1.2 (7583)	123.356	1.16	2.36677	0.02344	15.9573	1.20296	5.32851	0.333923	0	0	11.2416	1.27582	4.99459
418.2/3.4 (31484)	418.178	3.4	2.36651	0.02346	27.6519	1.44172	1.95228	0.0706019	0	0	4.26795	0.37359	1.88167
364.1/4.2 (26677)	364.139	4.18	2.36649	0.02346	7.27157	0.861628	6.71549	0.923527	0	0	10.2425	4.88685	5.79197
340.3/7.5 (24252)	340.259	7.47	2.36591	0.02349	2.86225	0.456707	19.0545	6.65719	12.1034	0	21.8286	10.5323	12.3973
531.2/5.2 (40220)	531.217	5.17	2.36557	0.02351	14.9495	1.17463	2.23706	0.149641	0	0	4.71975	0.473957	2.08742
341.1/2.8 (24291)	341.08	2.79	2.36524	0.02353	1.9547	0.29108	7.27938	3.72404	6.75822	3.24723	4.62469	3.88191	3.55533
932.2/9.8 (50807)	932.244	9.8	2.36503	0.02354	5.13286	0.710359	12.9385	2.52072	1.24363	0	22.4086	4.82169	10.4178
348.4/1.1 (25130)	348.431	1.11	2.36447	0.02357	Infinity	Infinity	2.5555	0	0	0	5.86758	0	2.5555
322.8/3.7 (22097)	322.799	3.68	2.36384	0.0236	3.7853	0.5781	6.07487	1.60486	0	0	9.1733	2.66113	4.47001
490.2/5.0 (37080)	490.226	5.04	2.36345	0.02362	39.442	1.59596	1.60157	0.0406057	0	0	3.56625	0.214865	1.56096
404.2/3.9 (30244)	404.227	3.91	2.36206	0.0237	Infinity	Infinity	0.414968	0	0	0	0.953762	0	0.414968
592.3/5.1 (43455)	592.289	5.09	2.36095	0.02376	Infinity	Infinity	0.813659	0	0	0	1.871	0	0.813659
718.3/6.6 (47669)	718.318	6.61	2.36059	0.02378	4.01577	0.603769	13.3323	3.31999	10.5696	0	15.6053	9.77589	10.0123
120.2/1.4 (7119)	120.195	1.44	2.36006	0.02381	11.3131	1.05358	61.8704	5.46893	0	0	119.67	28.9389	56.4014
954.8/11.7 (51308)	954.812	11.69	2.36002	0.02381	Infinity	Infinity	2.40749	0	0	0	5.53818	0	2.40749
575.6/5.9 (42624)	575.625	5.9	2.35866	0.02389	20.814	1.31836	6.39194	0.307098	0	0	13.7199	1.62501	6.08484
892.1/2.9 (50453)	892.103	2.95	2.3585	0.0239	Infinity	Infinity	4.38893	0	0	0	10.1028	0	4.38893
536.2/3.5 (40500)	536.238	3.46	2.35732	0.02396	5.01488	0.70026	1.9992	0.398654	1.21915	0	2.81862	1.37146	1.60055
1091.4/9.6 (55802)	1091.36	9.58	2.35686	0.02399	4.27108	0.630538	33.1089	7.75187	5.26519	0	49.2651	18.1161	25.357
299.1/3.9 (20325)	299.125	3.95	2.35641	0.02401	2.21024	0.344439	5.87654	2.65878	5.64136	2.34378	5.82728	2.64589	3.21776
658.4/3.7 (46015)	658.445	3.65	2.35557	0.02406	Infinity	Infinity	1.15026	0	0	0	2.65106	0	1.15026
349.2/1.1 (25221)	349.187	1.13	2.3552	0.02408	Infinity	Infinity	0.85644	0	0	0	1.97418	0	0.85644
785.1/9.8 (49030)	785.125	9.79	2.35463	0.02411	7.86697	0.895807	22.7454	2.89126	0	0	42.3502	10.0329	19.8542
260.1/6.2 (17215)	260.085	6.25	2.35378	0.02416	6.83516	0.834749	1.15231	0.168585	0	0	1.96873	0.651209	0.983723
827.1/9.1 (49691)	827.101	9.1	2.35369	0.02417	9.09182	0.958651	3.01333	0.331433	0	0	5.38882	1.75378	2.6819
1094.8/9.5 (55890)	1094.76	9.55	2.35353	0.02418	5.83046	0.765703	29.2497	5.01672	0	0	46.4769	17.9314	24.233
404.1/6.9 (30203)	404.092	6.92	2.35243	0.02424	9.48116	0.976861	1.59416	0.16814	0	0	3.06709	0.688855	1.42602
405.9/1.3 (30405)	405.932	1.27	2.35158	0.02429	Infinity	Infinity	0.834289	0	0	0	1.92608	0	0.834289
598.8/7.9 (43724)	598.804	7.89	2.35052	0.02435	2.93937	0.468254	10.4532	3.55628	7.23455	0	11.4093	6.41833	6.89693
435.3/6.5 (32944)	435.258	6.46	2.35024	0.02436	73.2944	1.86507	0.812309	0.0110828	0	0	1.84801	0.0586448	0.801226
188.9/3.3 (12433)	188.903	3.29	2.3494	0.02441	Infinity	Infinity	1.3123	0	0	0	3.03244	0	1.3123
250.6/1.4 (16689)	250.579	1.44	2.34569	0.02462	25.0045	1.39802	0.316832	0.012671	0	0	0.694319	0.0670486	0.304161
288.1/6.2 (19336)	288.11	6.23	2.34565	0.02462	Infinity	Infinity	0.481405	0	0	0	1.1142	0	0.481405
247.2/7.2 (16318)	247.167	7.22	2.34473	0.02467	3.33671	0.523319	5.10799	1.53085	1.75955	0	6.81039	2.72142	3.57715
1055.4/9.9 (54436)	1055.38	9.86	2.34367	0.02473	Infinity	Infinity	0.936891	0	0	0	2.17025	0	0.936891
133.3/1.6 (8395)	133.305	1.6	2.34343	0.02475	6.54974	0.816224	1.08039	0.164952	0.155887	0	1.93296	0.50377	0.915439
165.7/1.4 (10583)	165.732	1.42	2.34185	0.02484	14.6489	1.16581	2.45259	0.167425	0	0	5.17139	0.663573	2.28517
191.3/0.9 (12829)	191.324	0.9	2.34137	0.02487	2.9969	0.476672	7.59919	2.53568	6.24961	0	8.24744	4.82447	5.06351
657.3/3.7 (45925)	657.285	3.68	2.34137	0.02487	15.9773	1.2035	3.10285	0.194204	0	0	6.68078	0.533244	2.90865
472.2/3.8 (35758)	472.156	3.75	2.34121	0.02488	Infinity	Infinity	0.787581	0	0	0	1.8263	0	0.787581
1086.3/7.2 (55635)	1086.33	7.24	2.34092	0.02489	5.19103	0.715253	10.4933	2.02143	4.21093	0	16.8107	5.8716	8.47187
622.1/7.3 (44703)	622.056	7.3	2.34102	0.02489	13.61	1.13386	3.22106	0.236669	0	0	6.57228	1.25233	2.98439
120.7/2.5 (7295)	120.683	2.53	2.3408	0.0249	15.2953	1.18456	0.54124	0.035386	0	0	1.13594	0.169383	0.505854
385.2/6.9 (28656)	385.218	6.89	2.34083	0.0249	5.60639	0.748684	12.4903	2.22787	0	0	19.6865	7.72304	10.2625
443.1/5.8 (33467)	443.1	5.85	2.33898	0.025	Infinity	Infinity	1.25831	0	0	0	2.92063	0	1.25831
416.3/3.3 (31316)	416.284	3.35	2.33864	0.02502	Infinity	Infinity	8.39928	0	0	0	19.4983	0	8.39928
350.1/2.9 (25249)	350.082	2.89	2.33758	0.02509	Infinity	Infinity	1.52009	0	0	0	3.53038	0	1.52009
280.2/3.0 (18784)	280.183	2.98	2.33736	0.0251	51.8238	1.71453	0.874669	0.0168777	0	0	1.98637	0.0893087	0.857791
176.0/1.0 (11289)	175.986	0.99	2.33527	0.02522	17.2843	1.23765	0.497115	0.0287611	0	0	1.05643	0.152189	0.468354
497.9/4.6 (37843)	497.882	4.62	2.3352	0.02522	20.8198	1.31848	3.80149	0.18259	0	0	8.32134	0.716535	3.6189
186.2/9.3 (12111)	186.228	9.32	2.33416	0.02529	8.04463	0.905506	0.55664	0.069194	0	0	0.939783	0.36614	0.487446
205.2/2.5 (13438)	205.189	2.51	2.33337	0.02533	3.57825	0.553671	3.03014	0.846822	0	0	4.20821	1.64273	2.18332
1087.5/9.6 (55677)	1087.51	9.59	2.33296	0.02536	12.5283	1.09789	12.5171	0.99911	0	0	26.3941	2.69389	11.518
188.9/3.3 (12428)	188.893	3.28	2.33264	0.02537	Infinity	Infinity	14.4579	0	0	0	33.649	0	14.4579
254.5/2.0 (16914)	254.469	1.98	2.3308	0.02548	8.66799	0.937919	0.850673	0.0981395	0	0	1.67544	0.297373	0.752533
374.1/6.6 (27628)	374.111	6.59	2.33079	0.02548	6.31069	0.800077	4.62478	0.732848	0	0	7.75098	2.7142	3.89193
121.2/1.3 (7392)	121.178	1.28	2.33018	0.02552	Infinity	Infinity	0.390432	0	0	0	0.909646	0	0.390432
262.1/1.1 (17542)	262.087	1.11	2.32955	0.02556	5.16163	0.712787	9.46397	1.83353	3.67629	0	12.5413	7.27866	7.63045
402.1/6.0 (30063)	402.139	6.05	2.32871	0.0256	17.06	1.23198	7.18609	0.421225	0	0	15.2912	2.22891	6.76487
1081.7/9.7 (55502)	1081.75	9.65	2.32854	0.02561	Infinity	Infinity	0.643662	0	0	0	1.50069	0	0.643662
131.8/1.6 (8015)	131.8	1.6	2.32816	0.02564	Infinity	Infinity	0.602202	0	0	0	1.40426	0	0.602202
285.2/1.1 (19127)	285.153	1.11	2.32803	0.02565	26.4563	1.42253	3.46986	0.131154	0	0	7.73705	0.502513	3.33871
132.2/1.6 (8102)	132.22	1.58	2.32799	0.02565	5.11679	0.708998	18.8089	3.67591	0	0	30.6955	10.0534	15.133
472.3/3.9 (35792)	472.275	3.89	2.32777	0.02566	2.88003	0.459397	17.7205	6.15289	15.0354	0	18.013	11.5958	11.5676
369.0/1.1 (27064)	369.004	1.09	2.32716	0.0257	29.5666	1.4708	4.77872	0.161626	0	0	10.6687	0.855243	4.61709
950.1/9.5 (51095)	950.105	9.54	2.32664	0.02573	10.5896	1.02488	2.7751	0.26206	0	0	5.54578	1.10001	2.51304
725.8/7.3 (47935)	725.76	7.3	2.32504	0.02582	17.3441	1.23915	5.67967	0.32747	0	0	12.1316	1.73281	5.3522
107.1/1.9 (6547)	107.052	1.91	2.32498	0.02583	9.04319	0.956321	0.220508	0.0243839	0	0	0.39973	0.129028	0.196124
183.3/1.2 (11899)	183.318	1.17	2.3248	0.02584	23.394	1.3691	0.986407	0.042165	0	0	2.17091	0.223116	0.944242
250.1/3.8 (16588)	250.073	3.85	2.32379	0.0259	1.72455	0.236677	8.27254	4.79691	7.82118	4.88611	3.99162	4.0825	3.47563
189.5/3.3 (12655)	189.471	3.28	2.32336	0.02592	7.94466	0.900075	4.60368	0.579469	0	0	8.64493	2.13601	4.02421
877.9/6.2 (50358)	877.915	6.22	2.32348	0.02592	8.45008	0.926861	2.80789	0.332291	0	0	5.50505	1.02526	2.47559
249.0/7.9 (16542)	249.05	7.87	2.32329	0.02593	4.53694	0.656763	1.24744	0.274952	0	0	1.82042	0.785322	0.97249
1055.9/11.5 (54457)	1055.91	11.53	2.32253	0.02597	Infinity	Infinity	0.81979	0	0	0	1.91628	0	0.81979
262.1/2.0 (17569)	262.148	2.05	2.32215	0.026	22.4655	1.35152	1.57098	0.0699286	0	0	3.45031	0.370027	1.50105
891.9/2.9 (50452)	891.852	2.92	2.3213	0.02605	11.8496	1.0737	11.1131	0.937844	0	0	23.2424	2.95021	10.1753
163.4/3.6 (10390)	163.407	3.64	2.32116	0.02605	8.82805	0.945865	63.096	7.14721	0	0	115.549	35.4613	55.9488
492.2/3.7 (37292)	492.205	3.67	2.32119	0.02605	1.59046	0.201524	182.372	114.666	181.59	95.0374	115.175	62.7456	67.7059
252.1/1.3 (16782)	252.05	1.33	2.32066	0.02609	Infinity	Infinity	1.66274	0	0	0	3.88983	0	1.66274
136.5/1.2 (8580)	136.48	1.16	2.31983	0.02614	8.02691	0.904548	0.956296	0.119136	0	0	1.62667	0.63041	0.83716
231.1/5.2 (15166)	231.071	5.16	2.31977	0.02614	5.26723	0.721582	1.63066	0.309585	0	0	2.37681	1.14156	1.32107
429.2/3.6 (32433)	429.239	3.61	2.31806	0.02624	11.1119	1.04579	4.3261	0.389322	0	0	8.92565	1.3345	3.93678
208.9/11.6 (13853)	208.943	11.58	2.31796	0.02625	4.95644	0.69517	0.688481	0.138907	0	0	1.07003	0.413063	0.549575
743.2/6.6 (48245)	743.165	6.63	2.31725	0.02629	3.79921	0.579693	27.6664	7.28216	8.2428	0	38.2581	16.5034	20.3843
328.1/3.7 (22717)	328.149	3.71	2.31652	0.02633	4.07786	0.610433	3.80646	0.933445	3.05256	0	5.4144	2.31083	2.87302
1060.1/9.6 (54627)	1060.12	9.59	2.31657	0.02633	17.328	1.23875	8.2839	0.478064	0	0	17.7608	2.52967	7.80584
331.4/6.7 (23112)	331.427	6.69	2.3149	0.02643	Infinity	Infinity	1.95278	0	0	0	4.57972	0	1.95278
824.7/7.1 (49680)	824.734	7.11	2.31503	0.02643	Infinity	Infinity	1.1012	0	0	0	2.58243	0	1.1012
247.5/2.1 (16410)	247.486	2.08	2.31402	0.02649	22.7722	1.35741	0.443584	0.0194792	0	0	0.978856	0.103074	0.424105
545.3/3.5 (41038)	545.264	3.49	2.31377	0.0265	12.5912	1.10007	2.52013	0.20015	0	0	5.31304	0.684029	2.31998
165.7/2.5 (10579)	165.724	2.55	2.31361	0.02651	Infinity	Infinity	2.66928	0	0	0	6.26357	0	2.66928
322.3/13.0 (22072)	322.272	12.96	2.31252	0.02658	Infinity	Infinity	0.428266	0	0	0	1.00542	0	0.428266
356.3/12.7 (25969)	356.298	12.68	2.31223	0.0266	2.80672	0.448199	4.72373	1.68301	2.96429	0	5.51725	2.61607	3.04072
347.1/3.3 (24979)	347.092	3.32	2.31203	0.02661	4.25708	0.629112	2.06926	0.486076	0.430679	0	2.94381	1.31074	1.58319
976.4/5.8 (51756)	976.429	5.76	2.31191	0.02662	2.41467	0.382858	25.7207	10.6519	16.7583	2.85854	26.2059	13.7282	15.0689
687.8/6.5 (46879)	687.797	6.53	2.31108	0.02667	Infinity	Infinity	0.684183	0	0	0	1.60722	0	0.684183
490.3/1.1 (37106)	490.287	1.12	2.31083	0.02668	Infinity	Infinity	4.70559	0	0	0	11.0551	0	4.70559
279.3/2.5 (18687)	279.269	2.46	2.30949	0.02676	Infinity	Infinity	0.436536	0	0	0	1.02617	0	0.436536
482.9/2.8 (36499)	482.93	2.82	2.30824	0.02684	7.40719	0.869654	1.92331	0.259654	0	0	3.46569	1.04878	1.66365
672.4/5.1 (46441)	672.404	5.06	2.30766	0.02688	11.1504	1.04729	7.06546	0.633649	0	0	14.5583	2.38137	6.43181
123.0/13.6 (7502)	122.965	13.63	2.30767	0.02688	15.8212	1.19924	0.290427	0.0183568	0	0	0.617557	0.0971351	0.27207
302.2/7.5 (20630)	302.226	7.51	2.30713	0.02691	3.8913	0.590094	7.02016	1.80407	3.44149	0	8.01981	5.36462	5.2161
176.1/9.1 (11317)	176.131	9.1	2.30679	0.02693	16.0867	1.20647	1.19026	0.0739904	0	0	2.53808	0.391521	1.11627
521.5/9.1 (39516)	521.532	9.07	2.30548	0.02701	Infinity	Infinity	0.853365	0	0	0	2.00951	0	0.853365
502.3/2.8 (38158)	502.264	2.82	2.30515	0.02703	6.34048	0.802122	5.03362	0.793886	0	0	8.89891	2.61495	4.23973
400.3/2.9 (29947)	400.253	2.9	2.30375	0.02712	156.248	2.19381	0.600286	0.00384189	0	0	1.40512	0.0203293	0.596444
560.2/11.6 (41842)	560.236	11.59	2.30353	0.02713	10.3898	1.01661	10.5348	1.01396	0	0	21.4661	3.77303	9.52087
118.2/1.0 (6931)	118.176	1.01	2.30298	0.02717	26.6022	1.42492	2.46581	0.0926919	0	0	5.52942	0.490479	2.37312
298.1/12.0 (20280)	298.146	12.04	2.30228	0.02721	5.19989	0.715994	1.86609	0.358872	0	0	3.00375	1.09689	1.50722
648.9/9.8 (45612)	648.916	9.83	2.30177	0.02724	6.18911	0.791628	2.43528	0.393478	0	0	3.98164	1.56403	2.0418
188.2/13.1 (12281)	188.152	13.07	2.3013	0.02727	6.64132	0.822255	0.44454	0.0669354	0	0	0.811911	0.211603	0.377604
418.1/0.9 (31456)	418.084	0.95	2.30086	0.0273	26.5692	1.42438	3.17343	0.11944	0	0	7.12238	0.632019	3.05399
806.1/9.1 (49403)	806.058	9.15	2.30036	0.02733	19.0719	1.28039	3.54506	0.185878	0	0	7.74264	0.983575	3.35918
205.7/3.3 (13572)	205.659	3.25	2.29985	0.02736	5.33171	0.726867	13.3153	2.49739	0	0	23.7914	5.35684	10.818
120.6/1.3 (7278)	120.625	1.25	2.29971	0.02737	Infinity	Infinity	3.18801	0	0	0	7.52598	0	3.18801
450.2/3.7 (34007)	450.204	3.68	2.29887	0.02742	1.65682	0.219276	452.192	272.927	403.685	241.58	308.335	167.485	179.265
131.8/1.7 (8013)	131.778	1.67	2.29854	0.02744	Infinity	Infinity	0.269925	0	0	0	0.637541	0	0.269925
761.9/9.1 (48682)	761.857	9.15	2.2982	0.02747	23.6864	1.3745	1.89342	0.0799369	0	0	4.22081	0.422986	1.81348
335.7/9.1 (23726)	335.738	9.08	2.29709	0.02754	11.6554	1.06653	10.1143	0.867773	0	0	21.3314	2.74086	9.24652
331.5/6.7 (23124)	331.549	6.75	2.29691	0.02755	5.21015	0.716851	8.76832	1.68293	0	0	14.8512	4.46856	7.08539
214.1/4.4 (14095)	214.083	4.39	2.2965	0.02757	3.24204	0.510818	1.5388	0.474639	1.09241	0	1.80675	1.01067	1.06416
136.4/1.1 (8559)	136.359	1.15	2.29642	0.02758	3.54189	0.549235	359.271	101.435	99.743	0	474.474	220.927	257.836
297.5/1.5 (20230)	297.517	1.51	2.2956	0.02763	11.5614	1.06301	12.2941	1.06337	0	0	25.4519	4.38318	11.2307
383.6/3.5 (28473)	383.578	3.49	2.29566	0.02763	Infinity	Infinity	1.6408	0	0	0	3.8803	0	1.6408
328.5/3.7 (22779)	328.474	3.69	2.29514	0.02766	22.4883	1.35196	0.86848	0.0386192	0	0	1.9308	0.204354	0.829861
573.2/1.1 (42461)	573.243	1.15	2.29471	0.02769	Infinity	Infinity	8.59118	0	0	0	20.3255	0	8.59118
118.2/1.0 (6938)	118.205	1.05	2.29448	0.0277	6.19472	0.792022	12.9865	2.09638	0	0	24.3632	4.84342	10.8901
174.1/1.7 (11149)	174.052	1.7	2.29424	0.02772	2.26757	0.355561	98.8378	43.5875	79.8492	18.3539	61.4756	66.6185	55.2502
317.2/3.9 (21757)	317.171	3.87	2.29414	0.02772	19.7292	1.29511	0.690255	0.0349865	0	0	1.51714	0.185131	0.655269
543.2/5.1 (40857)	543.176	5.14	2.29314	0.02779	19.8819	1.29846	0.933572	0.046956	0	0	2.05446	0.248468	0.886616
520.2/5.8 (39420)	520.244	5.8	2.29271	0.02781	6.55223	0.816389	1.81232	0.276595	0	0	3.30279	0.878553	1.53572
439.1/2.6 (33154)	439.082	2.61	2.29171	0.02788	17.218	1.23598	2.52645	0.146733	0	0	5.47468	0.776439	2.37972
990.8/9.5 (52164)	990.809	9.49	2.29122	0.02791	8.15067	0.911193	9.92079	1.21717	0	0	20.0666	2.74687	8.70362
1036.4/9.5 (53728)	1036.38	9.52	2.29115	0.02791	11.7667	1.07065	24.6526	2.09512	0	0	52.0627	6.98712	22.5575
621.8/7.3 (44695)	621.814	7.3	2.28955	0.02802	17.5578	1.24447	0.174147	0.00991852	0	0	0.378659	0.0524839	0.164229
802.4/3.9 (49357)	802.433	3.9	2.28927	0.02803	18.1298	1.25839	2.59378	0.143067	0	0	5.7397	0.526954	2.45071
656.3/4.9 (45872)	656.329	4.87	2.28935	0.02803	45.51	1.65811	0.659114	0.0144828	0	0	1.5229	0.0766359	0.644631
398.2/12.8 (29701)	398.162	12.82	2.28936	0.02803	Infinity	Infinity	0.784164	0	0	0	1.85956	0	0.784164
427.2/5.0 (32235)	427.221	5.04	2.28915	0.02804	Infinity	Infinity	3.16597	0	0	0	7.50846	0	3.16597
335.4/9.1 (23542)	335.355	9.1	2.28813	0.02811	Infinity	Infinity	6.46266	0	0	0	15.3337	0	6.46266
482.5/5.3 (36482)	482.522	5.28	2.2876	0.02814	Infinity	Infinity	1.20488	0	0	0	2.85944	0	1.20488
229.1/3.6 (14904)	229.097	3.59	2.28659	0.02821	Infinity	Infinity	0.243639	0	0	0	0.578464	0	0.243639
369.1/3.5 (27073)	369.074	3.51	2.28426	0.02836	19.6614	1.29361	0.815168	0.0414603	0	0	1.79917	0.219388	0.773708
394.1/4.4 (29371)	394.085	4.43	2.28402	0.02837	6.31674	0.800493	11.8053	1.86889	2.6729	0	22.1409	4.74701	9.9364
993.4/9.6 (52252)	993.442	9.58	2.28335	0.02842	6.3365	0.80185	10.5345	1.66251	0	0	19.5805	4.53045	8.872
241.0/1.0 (15705)	241.029	1.04	2.28269	0.02846	1.56413	0.194272	21.7642	13.9146	18.9854	12.8979	9.68556	9.21444	7.84962
357.3/9.1 (26074)	357.346	9.07	2.28211	0.0285	53.3651	1.72726	74.093	1.38842	0	0	172.605	6.38216	72.7046
231.1/3.0 (15189)	231.112	3.04	2.28135	0.02855	2.68959	0.429686	122.832	45.6696	102.852	13.5474	106.949	86.1787	77.1628
1039.8/9.6 (53845)	1039.76	9.56	2.27973	0.02865	Infinity	Infinity	10.7696	0	0	0	25.6469	0	10.7696
137.2/1.5 (8714)	137.229	1.46	2.27959	0.02866	38.6342	1.58697	1.25602	0.0325104	0	0	2.89856	0.172029	1.2235
191.3/0.9 (12827)	191.312	0.91	2.27944	0.02867	5.66647	0.753313	4.93728	0.871315	0	0	8.71188	2.44143	4.06596
304.0/1.0 (20724)	304.045	1.05	2.27896	0.0287	Infinity	Infinity	1.5918	0	0	0	3.792	0	1.5918
228.1/1.2 (14851)	228.093	1.15	2.27839	0.02874	53.4888	1.72826	3.05632	0.0571394	0	0	7.12726	0.302353	2.99918
382.2/1.5 (28333)	382.16	1.53	2.27798	0.02877	13.8239	1.14063	0.253702	0.0183524	0	0	0.535079	0.0971118	0.23535
381.6/1.0 (28287)	381.646	0.97	2.27725	0.02881	12.8064	1.10743	5.28204	0.412452	0	0	10.9764	2.18249	4.86959
188.7/3.2 (12380)	188.719	3.24	2.27676	0.02885	7.29448	0.862995	4.60953	0.631919	0	0	8.44142	2.49673	3.97761
158.0/0.9 (9746)	158.016	0.95	2.27631	0.02888	16.402	1.2149	2.17958	0.132885	0	0	4.72696	0.703164	2.0467
133.2/1.1 (8338)	133.167	1.14	2.2759	0.0289	4.98983	0.698085	1.1747	0.235419	0	0	1.81342	0.759762	0.939282
497.1/3.7 (37718)	497.118	3.66	2.27491	0.02897	16.1452	1.20804	2.27338	0.140809	0	0	4.92294	0.745089	2.13257
359.2/1.1 (26324)	359.183	1.14	2.27468	0.02898	5.23495	0.718912	55.6473	10.63	18.2775	0	87.3031	36.1575	45.0173
274.0/1.1 (18258)	274.016	1.09	2.27302	0.02909	13.6629	1.13554	3.67878	0.269253	0	0	7.76053	1.42475	3.40952
297.1/1.1 (20174)	297.108	1.14	2.27252	0.02913	2.28114	0.358151	586.16	256.959	383.391	155.222	638.348	265.212	329.2
371.4/3.6 (27280)	371.427	3.59	2.27221	0.02915	Infinity	Infinity	0.115059	0	0	0	0.274909	0	0.115059
660.9/3.6 (46146)	660.853	3.65	2.27214	0.02915	10.5705	1.02409	9.35193	0.884723	0	0	19.445	3.22464	8.46721
310.5/6.7 (21169)	310.548	6.72	2.27061	0.02925	4.71649	0.673619	551.662	116.964	0	0	779.893	396.66	434.698
497.8/3.6 (37825)	497.759	3.62	2.26987	0.0293	7.36903	0.86741	2.35561	0.319663	0	0	3.88952	1.6915	2.03595
1085.9/9.6 (55623)	1085.87	9.57	2.2691	0.02935	10.9072	1.03771	12.6582	1.16053	0	0	26.848	3.46026	11.4976
422.2/1.1 (31755)	422.17	1.13	2.26781	0.02944	6.25885	0.796495	13.3626	2.13499	0	0	24.1838	6.77185	11.2276
136.4/1.3 (8568)	136.398	1.32	2.26767	0.02945	13.4288	1.12804	20.5134	1.52757	0	0	44.4666	5.43897	18.9858
878.3/3.8 (50374)	878.342	3.82	2.26748	0.02946	8.4549	0.927109	10.0851	1.19281	0	0	18.7537	5.81903	8.89225
936.4/3.5 (50866)	936.394	3.51	2.26726	0.02948	16.1866	1.20916	2.73149	0.16875	0	0	5.93839	0.89294	2.56274
121.3/1.3 (7436)	121.311	1.28	2.26709	0.02949	212.259	2.32687	9.35967	0.0440955	0	0	22.3042	0.233332	9.31558
486.1/5.9 (36723)	486.081	5.87	2.26658	0.02952	4.38657	0.642126	2.99776	0.683394	0	0	4.10863	2.14854	2.31437
976.5/9.5 (51760)	976.538	9.48	2.26531	0.02961	Infinity	Infinity	1.0445	0	0	0	2.5032	0	1.0445
501.2/5.6 (38098)	501.241	5.64	2.26347	0.02973	Infinity	Infinity	1.3772	0	0	0	3.30323	0	1.3772
188.9/3.3 (12413)	188.858	3.28	2.26288	0.02977	9.55587	0.98027	14.975	1.5671	0	0	28.7829	8.29231	13.4079
241.1/3.6 (15727)	241.116	3.64	2.26283	0.02978	6.89896	0.838784	1.92158	0.278532	0	0	3.37146	1.17935	1.64305
146.4/3.0 (9205)	146.389	3	2.26195	0.02984	116.931	2.06793	2.39571	0.0204882	0	0	5.69774	0.108414	2.37522
479.3/3.3 (36245)	479.285	3.35	2.25964	0.02999	Infinity	Infinity	3.75983	0	0	0	9.03329	0	3.75983
409.7/3.6 (30700)	409.668	3.63	2.25959	0.03	8.19646	0.913627	2.89913	0.353706	0	0	5.88315	0.964495	2.54543
977.4/9.5 (51785)	977.359	9.53	2.25932	0.03001	12.8229	1.10799	4.28464	0.334138	0	0	9.24636	1.24054	3.9505
203.0/4.3 (13211)	203.047	4.35	2.25862	0.03006	9.0311	0.955741	1.27522	0.141203	0	0	2.54738	0.56	1.13401
439.2/3.9 (33183)	439.208	3.87	2.25777	0.03012	Infinity	Infinity	1.53001	0	0	0	3.67901	0	1.53001
1055.6/9.8 (54447)	1055.65	9.85	2.25736	0.03015	Infinity	Infinity	0.449646	0	0	0	1.0814	0	0.449646
235.2/11.3 (15529)	235.165	11.32	2.25699	0.03017	6.05206	0.781903	0.985122	0.162775	0	0	1.63224	0.645125	0.822347
202.1/4.2 (13180)	202.081	4.18	2.25677	0.03019	18.3807	1.26436	0.698987	0.0380284	0	0	1.55136	0.201227	0.660959
594.9/2.9 (43558)	594.91	2.92	2.25509	0.0303	11.7354	1.0695	3.71959	0.316954	0	0	7.93971	1.16377	3.40263
857.8/11.6 (50165)	857.832	11.63	2.25411	0.03037	Infinity	Infinity	0.975323	0	0	0	2.34904	0	0.975323
1036.7/9.7 (53738)	1036.72	9.68	2.25399	0.03038	18.1792	1.25958	10.8906	0.59907	0	0	24.593	1.79254	10.2916
989.9/11.2 (52128)	989.856	11.21	2.25312	0.03044	99.6924	1.99866	1.74886	0.0175425	0	0	4.16857	0.0928264	1.73132
487.9/1.7 (36891)	487.888	1.72	2.2523	0.0305	4.83034	0.683978	3.77652	0.781833	0	0	5.97603	2.33756	2.99469
538.2/4.9 (40594)	538.155	4.85	2.25228	0.0305	6.72677	0.827807	1.13138	0.168191	0	0	2.01443	0.666429	0.96319
844.3/3.6 (49867)	844.323	3.64	2.25149	0.03055	6.89658	0.838634	11.6937	1.69558	0	0	21.4597	6.34265	9.9981
430.7/3.8 (32539)	430.731	3.82	2.25127	0.03057	4.61914	0.664561	4.13711	0.895644	0	0	6.89373	2.12752	3.24146
450.2/3.4 (34017)	450.226	3.42	2.25055	0.03062	28.3505	1.45256	0.952268	0.0335891	0	0	2.20413	0.132904	0.918679
649.5/9.8 (45652)	649.46	9.8	2.25003	0.03065	Infinity	Infinity	1.78311	0	0	0	4.30238	0	1.78311
785.7/9.8 (49052)	785.694	9.75	2.24932	0.0307	20.702	1.31601	19.7218	0.952654	0	0	44.5836	4.63723	18.7692
480.9/6.4 (36326)	480.89	6.42	2.24868	0.03075	3.34343	0.524193	3.4435	1.02993	1.64627	0	4.37701	2.22085	2.41357
419.2/3.8 (31582)	419.204	3.85	2.2482	0.03078	Infinity	Infinity	3.67825	0	0	0	8.88227	0	3.67825
321.1/4.9 (21964)	321.083	4.9	2.24815	0.03078	2.3987	0.379975	12.7073	5.29758	8.39199	1.37289	13.3985	6.84729	7.40971
522.2/1.1 (39547)	522.207	1.11	2.24778	0.03081	13.0233	1.11472	17.2695	1.32605	0	0	36.5392	7.01677	15.9434
983.6/9.6 (52031)	983.606	9.56	2.24752	0.03083	27.3762	1.43737	0.933604	0.0341028	0	0	2.15018	0.180455	0.899501
160.1/1.8 (9888)	160.074	1.76	2.2473	0.03084	2.64158	0.421863	4.65913	1.76377	3.63275	0	5.1842	2.71095	2.89536
272.1/3.8 (18168)	272.056	3.85	2.24734	0.03084	38.9767	1.59081	0.63935	0.0164034	0	0	1.49735	0.0867985	0.622947
132.6/1.7 (8234)	132.635	1.74	2.24696	0.03087	103.262	2.01394	15.0676	0.145916	0	0	36.0362	0.630134	14.9216
858.2/11.7 (50172)	858.232	11.68	2.24545	0.03097	5.79514	0.763064	2.23388	0.385474	0	0	3.68797	1.45727	1.8484
385.2/7.5 (28650)	385.215	7.46	2.24408	0.03107	3.19741	0.504798	10.78	3.3715	2.26374	0	14.4679	6.10784	7.40855
270.0/2.8 (18069)	269.978	2.77	2.24385	0.03109	4.86003	0.686639	3.15295	0.648751	0	0	5.10788	1.88145	2.5042
121.3/2.6 (7431)	121.301	2.55	2.24369	0.0311	41.8985	1.6222	2.27924	0.0543992	0	0	5.36023	0.287853	2.22484
373.2/4.8 (27544)	373.199	4.77	2.24259	0.03117	15.6231	1.19377	3.60502	0.23075	0	0	7.89007	1.22101	3.37427
537.3/3.4 (40573)	537.28	3.42	2.24217	0.0312	21.0668	1.3236	1.61353	0.0765912	0	0	3.65459	0.405282	1.53694
860.8/7.0 (50203)	860.799	6.98	2.24199	0.03122	Infinity	Infinity	0.428371	0	0	0	1.0373	0	0.428371
494.2/10.0 (37450)	494.248	9.99	2.23983	0.03137	5.76744	0.760983	1.91568	0.332154	0	0	3.18499	1.2366	1.58352
843.3/8.5 (49848)	843.327	8.5	2.23781	0.03151	16.3518	1.21356	2.05103	0.125432	0	0	4.52786	0.663721	1.92559
717.8/6.6 (47659)	717.819	6.61	2.2376	0.03153	4.95971	0.695456	15.467	3.11854	0	0	21.9726	11.7591	12.3485
1089.3/9.6 (55730)	1089.34	9.58	2.23665	0.0316	5.43326	0.73506	29.8554	5.49493	0.424997	0	51.336	16.9401	24.3604
370.1/4.0 (27150)	370.138	3.98	2.23639	0.03161	4.31969	0.635452	7.31927	1.6944	0	0	10.0464	5.33922	5.62487
275.1/1.2 (18371)	275.071	1.16	2.23542	0.03168	3.30678	0.519406	9.33006	2.82149	2.49367	0	12.779	5.37125	6.50857
674.9/0.9 (46498)	674.895	0.93	2.23355	0.03182	Infinity	Infinity	0.672213	0	0	0	1.63391	0	0.672213
203.6/1.0 (13335)	203.631	0.97	2.23334	0.03183	232.948	2.36726	3.20135	0.0137428	0	0	7.74765	0.07272	3.18761
603.4/14.2 (43964)	603.384	14.18	2.23099	0.032	2.6582	0.424587	7.63245	2.87129	4.91087	0	8.45289	4.57467	4.76116
238.1/1.1 (15626)	238.069	1.15	2.23033	0.03205	3.22813	0.508951	6.8418	2.11943	3.49894	0	8.17956	4.66294	4.72237
521.3/5.4 (39491)	521.255	5.35	2.23016	0.03206	4.97589	0.696871	2.45684	0.493748	0	0	3.99533	1.51377	1.96309
309.8/6.7 (21043)	309.844	6.69	2.22874	0.03216	12.27	1.08884	60.308	4.91509	0	0	127.762	25.0555	55.3929
261.1/3.3 (17333)	261.144	3.35	2.22853	0.03218	2.50317	0.398491	753.989	301.213	678.809	94.9946	602.651	533.371	452.776
1068.5/9.6 (54932)	1068.47	9.58	2.22826	0.0322	4.4666	0.649977	17.8458	3.9954	0	0	29.2398	9.72604	13.8504
277.1/7.0 (18507)	277.096	7.03	2.22809	0.03221	16.0988	1.20679	0.476039	0.0295698	0	0	1.05357	0.156469	0.446469
282.1/1.1 (18906)	282.097	1.05	2.22738	0.03226	6.37612	0.804557	18.1964	2.85383	2.74205	0	32.6913	10.4836	15.3426
183.4/1.4 (11934)	183.445	1.42	2.22724	0.03227	12.5601	1.09899	0.379439	0.0302099	0	0	0.80497	0.159856	0.349229
137.0/6.3 (8651)	137.039	6.35	2.22658	0.03232	20.9381	1.32094	0.495211	0.0236512	0	0	1.12916	0.125151	0.47156
860.7/7.0 (50199)	860.662	6.97	2.22649	0.03233	Infinity	Infinity	0.521825	0	0	0	1.2724	0	0.521825
870.0/7.3 (50289)	869.965	7.31	2.2265	0.03233	212.475	2.32731	1.23987	0.00583539	0	0	3.00853	0.030878	1.23404
606.3/1.1 (44066)	606.251	1.13	2.22637	0.03234	Infinity	Infinity	4.65211	0	0	0	11.3441	0	4.65211
136.3/1.3 (8553)	136.315	1.32	2.22603	0.03236	24.6235	1.39135	4.97662	0.202108	0	0	11.4961	1.06946	4.77451
399.8/14.2 (29873)	399.808	14.19	2.22596	0.03237	10.7459	1.03124	18.1334	1.68747	0	0	38.3376	6.80861	16.4459
469.2/3.6 (35466)	469.22	3.62	2.22563	0.03239	1.76646	0.247105	69.6515	39.43	61.7927	39.4873	55.055	28.3049	30.2216
384.3/5.7 (28568)	384.264	5.71	2.22338	0.03256	Infinity	Infinity	0.283671	0	0	0	0.692659	0	0.283671
281.1/5.2 (18830)	281.128	5.16	2.22324	0.03257	4.12614	0.615544	1.34464	0.325883	0.761603	0	1.76855	1.01011	1.01876
910.3/5.3 (50597)	910.267	5.27	2.22206	0.03265	2.8531	0.455317	8.13731	2.8521	8.26411	0	8.85011	5.42887	5.28521
948.2/11.6 (51015)	948.216	11.63	2.2218	0.03267	5.43496	0.735197	20.1676	3.71071	0	0	29.1448	15.9959	16.4569
204.4/1.1 (13387)	204.415	1.15	2.2208	0.03274	67.7517	1.83092	1.06714	0.0157508	0	0	2.56617	0.0833453	1.05139
480.2/2.8 (36268)	480.175	2.85	2.22088	0.03274	8.40005	0.924282	0.753608	0.0897147	0	0	1.39918	0.474725	0.663893
497.1/3.6 (37720)	497.139	3.56	2.21964	0.03283	Infinity	Infinity	0.650548	0	0	0	1.59116	0	0.650548
551.2/3.7 (41333)	551.193	3.75	2.21931	0.03285	Infinity	Infinity	0.545826	0	0	0	1.33522	0	0.545826
168.1/1.1 (10983)	168.063	1.12	2.21887	0.03289	8.46642	0.9277	0.978277	0.115548	0	0	1.97858	0.424634	0.862729
358.8/1.6 (26281)	358.756	1.65	2.21833	0.03293	55.0739	1.74095	13.7446	0.249567	0	0	32.9668	1.14832	13.495
133.3/1.7 (8402)	133.322	1.74	2.2159	0.03311	6.8303	0.83444	4.26143	0.623901	0	0	8.06883	2.18458	3.63753
856.0/9.1 (50070)	855.956	9.14	2.21578	0.03312	11.7402	1.06968	42.9524	3.65857	0	0	91.6115	17.0904	39.2938
345.2/3.3 (24753)	345.163	3.35	2.21406	0.03324	4.62635	0.665238	1.84733	0.399306	0	0	3.13435	0.963102	1.44802
667.2/2.7 (46309)	667.181	2.68	2.21368	0.03327	Infinity	Infinity	3.17568	0	0	0	7.78824	0	3.17568
229.1/7.5 (14928)	229.144	7.45	2.2134	0.03329	4.64843	0.667306	1.2087	0.260023	0	0	2.00857	0.678249	0.948676
328.3/2.6 (22759)	328.345	2.64	2.21333	0.0333	6.59578	0.819266	6.30629	0.95611	0	0	12.4245	2.43934	5.35018
163.2/3.7 (10345)	163.232	3.66	2.21316	0.03331	10.1884	1.00811	2.25644	0.221471	0	0	4.89002	0.579197	2.03497
349.7/2.9 (25232)	349.659	2.86	2.21308	0.03332	3.57847	0.553697	9.66365	2.7005	3.76937	0	13.6183	5.95309	6.96315
310.1/6.2 (21094)	310.131	6.24	2.21293	0.03333	Infinity	Infinity	0.198862	0	0	0	0.487869	0	0.198862
327.1/9.3 (22579)	327.078	9.31	2.21291	0.03333	3.77491	0.576907	4.78577	1.26778	0.918197	0	7.15222	2.78897	3.51799
1086.8/7.2 (55654)	1086.83	7.24	2.21281	0.03334	5.29958	0.724241	11.3847	2.14824	0	0	20.1403	5.997	9.2365
347.0/2.8 (24967)	347.041	2.8	2.21218	0.03339	20.4402	1.31048	0.556557	0.0272286	0	0	1.27484	0.14408	0.529328
241.0/1.5 (15703)	241.02	1.46	2.21198	0.0334	3.76316	0.575553	2.60037	0.691006	1.14034	0	3.90505	1.49571	1.90936
255.2/10.5 (16998)	255.158	10.52	2.21161	0.03343	2.40917	0.381868	3.48814	1.44786	3.35074	0	3.29139	2.17952	2.04028
1021.4/9.6 (53227)	1021.41	9.61	2.21064	0.0335	9.01252	0.954846	7.64635	0.848414	0	0	16.2491	2.21181	6.79794
227.6/1.2 (14834)	227.564	1.17	2.21053	0.03351	18.4761	1.26661	1.8518	0.100226	0	0	4.25414	0.368622	1.75157
243.0/5.9 (15784)	243.025	5.89	2.21021	0.03353	2.97025	0.472793	2.79084	0.939597	1.43814	0	3.35957	1.76925	1.85124
317.0/1.9 (21708)	316.982	1.9	2.21013	0.03354	2.98631	0.475135	3.30675	1.1073	1.40491	0	4.11218	2.02314	2.19945
588.0/0.9 (43227)	587.962	0.91	2.20926	0.03361	Infinity	Infinity	0.915998	0	0	0	2.25094	0	0.915998
334.1/2.8 (23328)	334.113	2.76	2.2089	0.03363	32.626	1.51356	3.34543	0.102539	0	0	7.91468	0.542584	3.24289
313.2/10.0 (21456)	313.235	10.05	2.20863	0.03365	3.06315	0.486169	5.35343	1.74769	2.8062	0	6.4309	3.52133	3.60574
976.9/9.6 (51769)	976.902	9.58	2.2085	0.03366	6.60008	0.819549	4.1924	0.635205	0	0	7.98863	2.05311	3.5572
118.3/1.1 (6958)	118.31	1.09	2.20739	0.03375	558.383	2.74693	49.5054	0.0886585	0	0	121.535	0.469137	49.4167
176.7/9.1 (11427)	176.689	9.07	2.20712	0.03377	6.24807	0.795746	1.75372	0.280683	0	0	3.07308	1.10824	1.47304
186.3/1.5 (12114)	186.303	1.49	2.20682	0.03379	8.98821	0.953673	0.238128	0.0264933	0	0	0.46055	0.14019	0.211634
1012.6/11.2 (52888)	1012.6	11.19	2.20666	0.0338	Infinity	Infinity	1.36511	0	0	0	3.35854	0	1.36511
558.3/5.2 (41730)	558.304	5.2	2.20596	0.03386	65.8141	1.81832	0.749895	0.0113941	0	0	1.81451	0.059973	0.738501
166.7/2.6 (10800)	166.689	2.56	2.20566	0.03388	14.9381	1.17429	54.1978	3.62817	0	0	120.681	17.5988	50.5697
416.3/4.7 (31309)	416.252	4.74	2.20565	0.03388	15.2694	1.18382	1.11842	0.0732456	0	0	2.48345	0.38758	1.04517
492.0/3.7 (37260)	492.013	3.69	2.20438	0.03397	30.1496	1.47928	2.24522	0.0744692	0	0	5.30238	0.394054	2.17075
329.2/3.5 (22891)	329.17	3.46	2.20436	0.03398	5.28104	0.722719	0.776706	0.147075	0.283265	0	1.22488	0.549017	0.629632
284.4/1.5 (19052)	284.418	1.45	2.20321	0.03406	6.21446	0.793403	0.473817	0.0762442	0	0	0.8576	0.273416	0.397572
103.3/2.5 (6502)	103.32	2.53	2.20294	0.03408	Infinity	Infinity	0.424493	0	0	0	1.04613	0	0.424493
352.4/3.7 (25517)	352.431	3.65	2.20277	0.0341	6.18532	0.791362	5.68212	0.918645	1.704	0	10.6713	2.82561	4.76347
455.2/5.1 (34401)	455.243	5.14	2.20261	0.03411	9.90904	0.996031	2.87789	0.290431	0	0	6.16736	0.937469	2.58746
256.1/5.6 (17032)	256.113	5.59	2.20111	0.03422	2.25731	0.353592	7.77658	3.44506	8.21581	0	4.20615	5.66999	4.33152
859.3/3.6 (50176)	859.293	3.64	2.2006	0.03426	12.8127	1.10764	16.189	1.26352	0	0	34.9535	6.68591	14.9255
261.6/3.6 (17495)	261.598	3.57	2.20035	0.03428	10.052	1.00225	10.2741	1.02209	0	0	21.1647	4.93815	9.25202
387.7/3.6 (28835)	387.672	3.63	2.20034	0.03428	3.62519	0.55933	3.52294	0.971795	1.44969	0	5.31203	1.94963	2.55114
363.1/9.1 (26617)	363.077	9.13	2.19931	0.03436	12.4244	1.09428	3.7901	0.305053	0	0	8.38097	1.12058	3.48505
234.1/7.9 (15470)	234.08	7.87	2.19886	0.0344	2.48318	0.395008	6.60693	2.66068	3.95339	0	6.78772	4.03559	3.94626
323.1/4.0 (22114)	323.111	4.02	2.19875	0.03441	12.9641	1.11274	1.62938	0.125684	0	0	3.55513	0.618052	1.5037
261.3/3.0 (17351)	261.279	3.03	2.19822	0.03445	11.6269	1.06546	0.614223	0.0528277	0	0	1.29919	0.279538	0.561395
198.1/3.6 (13060)	198.129	3.56	2.19801	0.03446	12.3361	1.09118	0.312771	0.0253541	0	0	0.670796	0.134161	0.287417
317.1/2.5 (21712)	317.053	2.46	2.19658	0.03457	Infinity	Infinity	0.396532	0	0	0	0.98005	0	0.396532
361.2/5.0 (26497)	361.185	4.95	2.19545	0.03466	3.05839	0.485493	3.69702	1.20881	2.50885	0	4.14826	2.62362	2.4882
280.7/3.4 (18803)	280.689	3.44	2.19494	0.0347	Infinity	Infinity	0.458331	0	0	0	1.13363	0	0.458331
342.1/1.1 (24421)	342.091	1.07	2.19477	0.03471	10.6289	1.02649	1.49365	0.140527	0	0	3.15355	0.647567	1.35312
361.1/3.6 (26471)	361.134	3.63	2.19324	0.03483	13.3619	1.12587	1.62624	0.121707	0	0	3.62467	0.493775	1.50453
378.1/6.0 (27965)	378.142	5.99	2.1932	0.03484	Infinity	Infinity	1.89765	0	0	0	4.69735	0	1.89765
250.3/1.4 (16628)	250.291	1.45	2.19255	0.03489	15.3297	1.18553	1.10918	0.072355	0	0	2.48016	0.382867	1.03683
340.0/1.4 (24189)	339.986	1.39	2.19243	0.0349	2.51615	0.400736	4.53907	1.80398	4.49386	0	4.09597	3.11412	2.7351
116.6/1.0 (6841)	116.605	0.99	2.19229	0.03491	4.25148	0.62854	21.6976	5.10355	5.11299	0	31.1001	15.5075	16.5941
387.2/9.7 (28814)	387.21	9.71	2.1923	0.03491	3.94598	0.596155	11.4802	2.90935	0	0	18.1415	6.36078	8.57089
137.3/1.5 (8734)	137.281	1.54	2.19209	0.03492	Infinity	Infinity	1.59437	0	0	0	3.94863	0	1.59437
385.7/3.5 (28675)	385.722	3.49	2.19096	0.03501	10.0648	1.0028	0.718992	0.0714364	0	0	1.46492	0.378006	0.647555
496.8/3.6 (37682)	496.785	3.62	2.18991	0.03509	24.9608	1.39726	52.344	2.09705	0	0	123.075	11.0965	50.247
833.1/7.3 (49762)	833.05	7.28	2.1897	0.03511	14.6757	1.1666	3.0328	0.206655	0	0	6.74606	1.09352	2.82614
383.1/1.0 (28410)	383.115	0.98	2.18862	0.03519	2.00185	0.301432	114.587	57.2405	111.146	34.8804	52.2193	76.3945	57.3465
660.6/3.7 (46132)	660.583	3.65	2.18867	0.03519	7.1891	0.856674	4.25023	0.591204	0	0	8.2327	2.20598	3.65902
981.3/9.5 (51957)	981.339	9.51	2.18866	0.03519	7.95742	0.900773	6.44553	0.810001	0	0	13.5259	2.03796	5.63552
180.1/1.9 (11584)	180.088	1.88	2.18825	0.03522	5.14443	0.711337	1.62888	0.316629	0	0	2.80449	0.95463	1.31225
130.6/1.4 (7939)	130.588	1.37	2.18818	0.03523	20.0378	1.30185	0.245836	0.0122686	0	0	0.568477	0.0649196	0.233567
324.2/5.6 (22217)	324.183	5.56	2.18804	0.03524	Infinity	Infinity	0.585013	0	0	0	1.45154	0	0.585013
188.1/6.3 (12274)	188.128	6.28	2.18775	0.03526	14.7878	1.1699	0.34064	0.0230352	0	0	0.759343	0.121891	0.317605
458.0/1.7 (34635)	458.034	1.68	2.18713	0.03531	2.13263	0.328916	9.00934	4.22451	7.76125	3.12526	8.34776	4.87783	4.78482
391.7/3.5 (29164)	391.685	3.53	2.18665	0.03535	4.23327	0.626676	6.34218	1.49818	1.73258	0	9.61754	4.16902	4.84401
175.9/1.0 (11285)	175.95	0.98	2.18645	0.03536	66.8002	1.82478	0.733514	0.0109807	0	0	1.79123	0.0581044	0.722533
403.2/1.1 (30137)	403.154	1.13	2.18551	0.03544	3.10212	0.491659	79.6827	25.6865	30.8215	0	112.747	41.9495	53.9962
159.4/3.3 (9843)	159.386	3.26	2.18553	0.03544	11.7262	1.06916	1.76709	0.150696	0	0	3.77016	0.797408	1.61639
659.2/11.5 (46060)	659.232	11.48	2.18548	0.03544	9.68528	0.986112	4.74147	0.489554	0	0	10.0081	1.94923	4.25192
529.1/3.0 (40097)	529.127	3	2.18537	0.03545	7.80889	0.892589	13.6314	1.74563	0	0	28.3302	4.80417	11.8858
265.1/3.9 (17831)	265.141	3.92	2.18542	0.03545	6.78376	0.83147	10.7264	1.58119	0	0	17.8923	8.08263	9.14521
329.7/2.7 (22930)	329.668	2.66	2.18526	0.03546	12.4535	1.09529	0.686111	0.0550938	0	0	1.48413	0.291529	0.631017
146.1/1.5 (9107)	146.081	1.51	2.18378	0.03558	10.7182	1.03012	1.04241	0.0972567	0	0	2.27633	0.336378	0.945158
156.2/0.9 (9696)	156.244	0.91	2.18337	0.03561	4.03179	0.605497	2.23962	0.555491	0.528491	0	3.07712	1.63986	1.68413
357.2/9.1 (26062)	357.231	9.1	2.18246	0.03568	9.50681	0.978035	4.34381	0.456916	0	0	9.20826	1.7024	3.8869
649.4/9.8 (45650)	649.41	9.75	2.18225	0.0357	Infinity	Infinity	0.420235	0	0	0	1.04546	0	0.420235
701.3/2.6 (47249)	701.313	2.62	2.18214	0.03571	12.1315	1.08391	3.56374	0.29376	0	0	7.67699	1.55443	3.26998
182.1/3.9 (11672)	182.078	3.85	2.18186	0.03573	14.8812	1.17264	0.437233	0.0293816	0	0	0.978447	0.155473	0.407852
817.6/8.2 (49551)	817.642	8.23	2.18182	0.03573	Infinity	Infinity	1.2169	0	0	0	3.02798	0	1.2169
643.3/4.4 (45424)	643.304	4.4	2.18124	0.03578	6.42733	0.808031	3.34554	0.520518	0	0	6.44564	1.62204	2.82503
605.3/3.9 (44030)	605.282	3.89	2.18083	0.03581	513.93	2.7109	0.863337	0.00167987	0	0	2.14496	0.00888905	0.861658
479.2/2.8 (36217)	479.21	2.8	2.1807	0.03582	9.1784	0.962767	1.65409	0.180216	0	0	3.27652	0.953611	1.47388
515.3/3.3 (39091)	515.273	3.27	2.18042	0.03584	Infinity	Infinity	0.565188	0	0	0	1.40725	0	0.565188
377.5/4.7 (27920)	377.512	4.74	2.17697	0.03612	16.1786	1.20894	9.5146	0.588097	0	0	21.5987	3.11191	8.9265
181.0/9.1 (11635)	181.017	9.1	2.17686	0.03613	Infinity	Infinity	0.367279	0	0	0	0.915973	0	0.367279
512.2/3.9 (38876)	512.211	3.92	2.17631	0.03617	Infinity	Infinity	4.26622	0	0	0	10.6424	0	4.26622
170.0/1.3 (11060)	170.03	1.34	2.17543	0.03624	8.67346	0.938193	0.649074	0.0748345	0	0	1.34929	0.278743	0.57424
794.4/5.9 (49190)	794.4	5.92	2.17551	0.03624	11.3901	1.05653	4.63589	0.40701	0	0	9.87186	2.1537	4.22888
175.1/3.5 (11198)	175.114	3.46	2.17459	0.03631	12.4884	1.09651	0.623095	0.0498938	0	0	1.35599	0.264013	0.573202
491.2/3.7 (37168)	491.197	3.68	2.17435	0.03633	1.49951	0.175949	813.734	542.668	812.64	524.137	489.326	269.955	271.067
372.2/4.0 (27389)	372.154	3.99	2.17361	0.03639	3.42222	0.534308	62.8024	18.3514	37.7305	0	72.0514	48.7682	44.4511
279.5/2.5 (18719)	279.543	2.49	2.17331	0.03642	83.3249	1.92077	2.18897	0.0262703	0	0	5.39709	0.139009	2.1627
123.3/1.1 (7580)	123.349	1.11	2.17278	0.03646	13.1499	1.11892	19.2659	1.4651	0	0	43.8594	4.26664	17.8008
526.4/12.1 (39923)	526.381	12.08	2.17273	0.03646	7.81415	0.892882	19.4478	2.48879	0	0	39.0168	9.54537	16.959
384.2/3.5 (28535)	384.154	3.52	2.17128	0.03658	6.20283	0.79259	3.19357	0.514857	0	0	5.81062	1.9232	2.67871
297.4/1.5 (20221)	297.424	1.52	2.17018	0.03667	11.7108	1.06858	0.804241	0.0686755	0	0	1.72911	0.363396	0.735566
967.9/10.1 (51627)	967.905	10.14	2.17023	0.03667	10.3064	1.01311	7.22056	0.700588	0	0	15.6159	2.71801	6.51998
207.0/13.4 (13800)	207.032	13.43	2.17022	0.03667	3.18482	0.503085	1.44916	0.45502	1.74152	0	1.15652	1.27111	0.994136
557.8/5.8 (41670)	557.778	5.84	2.16854	0.0368	2.24172	0.350581	8.71252	3.88654	8.86203	0	7.58689	5.42867	4.82598
116.5/1.0 (6823)	116.525	0.99	2.16798	0.03685	7.14909	0.854251	5.02095	0.702319	0	0	9.17101	3.30891	4.31863
272.1/1.3 (18169)	272.077	1.29	2.16777	0.03687	Infinity	Infinity	0.534608	0	0	0	1.33887	0	0.534608
534.8/7.2 (40424)	534.76	7.19	2.16756	0.03688	5.60141	0.748297	2.71175	0.484119	0	0	4.6323	1.79554	2.22763
858.3/3.6 (50173)	858.293	3.61	2.1672	0.03691	5.33199	0.72689	35.6998	6.69539	6.32593	0	63.3642	20.5274	29.0044
313.2/11.6 (21455)	313.234	11.63	2.16604	0.03701	Infinity	Infinity	0.909431	0	0	0	2.2794	0	0.909431
147.2/1.4 (9283)	147.178	1.4	2.16593	0.03702	Infinity	Infinity	0.328903	0	0	0	0.824403	0	0.328903
149.1/3.6 (9444)	149.078	3.64	2.16574	0.03703	12.5138	1.09739	1.12133	0.089607	0	0	2.45241	0.474156	1.03172
1023.4/9.6 (53309)	1023.36	9.56	2.16473	0.03712	41.1567	1.61444	12.8975	0.313375	0	0	31.5114	1.01025	12.5841
375.6/6.6 (27779)	375.63	6.62	2.16367	0.0372	Infinity	Infinity	0.436458	0	0	0	1.09514	0	0.436458
495.2/2.8 (37547)	495.246	2.81	2.16323	0.03724	9.1249	0.960228	1.28838	0.141194	0	0	2.71822	0.547771	1.14719
1009.7/9.5 (52790)	1009.71	9.51	2.16296	0.03726	3.32507	0.521801	17.0924	5.14046	0.123673	0	22.4666	11.4774	11.9519
516.7/4.2 (39195)	516.675	4.21	2.16293	0.03727	10.895	1.03723	0.62562	0.0574227	0	0	1.32552	0.303852	0.568197
711.3/9.8 (47531)	711.284	9.76	2.16254	0.0373	Infinity	Infinity	3.31996	0	0	0	8.33462	0	3.31996
395.2/3.5 (29497)	395.209	3.46	2.16127	0.0374	9.65104	0.984574	1.34025	0.138871	0	0	2.88559	0.510041	1.20138
288.1/2.6 (19334)	288.107	2.61	2.16105	0.03742	5.30371	0.72458	1.74801	0.329583	0	0	2.81589	1.26073	1.41843
299.6/2.4 (20363)	299.648	2.4	2.16017	0.03749	7.52119	0.876286	73.5283	9.77615	0	0	148.3	35.0151	63.7521
968.0/10.1 (51630)	967.997	10.12	2.16009	0.0375	78.0287	1.89225	1.36647	0.0175125	0	0	3.38655	0.0926672	1.34896
162.8/3.7 (10244)	162.796	3.65	2.1583	0.03765	43.6255	1.63974	1.43484	0.03289	0	0	3.51643	0.15347	1.40195
566.2/4.2 (42126)	566.211	4.21	2.15801	0.03767	20.0304	1.30169	1.04291	0.0520662	0	0	2.44659	0.275509	0.990844
147.3/1.4 (9328)	147.317	1.36	2.15755	0.03771	Infinity	Infinity	0.112969	0	0	0	0.284261	0	0.112969
981.4/3.7 (51959)	981.384	3.73	2.15659	0.03779	1.82756	0.261873	226.411	123.887	163.047	83.0638	176.652	108.637	102.524
542.8/1.5 (40846)	542.848	1.46	2.15608	0.03783	11.8155	1.07245	0.618852	0.0523762	0	0	1.34317	0.277149	0.566476
520.2/2.9 (39423)	520.246	2.88	2.15552	0.03788	7.86893	0.895916	12.3255	1.56635	0	0	26.3038	3.76093	10.7592
144.3/3.1 (9009)	144.32	3.05	2.1555	0.03788	Infinity	Infinity	1.00087	0	0	0	2.52086	0	1.00087
325.2/6.0 (22415)	325.196	6.02	2.15541	0.03789	16.0416	1.20525	0.831262	0.0518191	0	0	1.90492	0.274201	0.779443
384.2/2.7 (28546)	384.185	2.66	2.15532	0.0379	10.9731	1.04033	4.6637	0.425011	0	0	10.3134	1.59441	4.23869
395.2/3.8 (29481)	395.178	3.8	2.15528	0.0379	39.5866	1.59755	2.41197	0.060929	0	0	5.89568	0.322406	2.35104
571.2/1.1 (42366)	571.242	1.14	2.15449	0.03797	6.30027	0.799359	8.68033	1.37777	0	0	15.5197	5.7081	7.30256
131.1/3.0 (8002)	131.068	3.04	2.1537	0.03803	5.63766	0.751099	6.5879	1.16855	0	0	11.5232	4.23616	5.41935
353.2/11.4 (25638)	353.226	11.42	2.15367	0.03804	2.67255	0.426926	17.0658	6.38559	9.67341	0	19.2363	10.875	10.6802
841.3/3.7 (49814)	841.315	3.65	2.15342	0.03806	2.46551	0.391907	569.465	230.972	290.961	117.735	701.378	280.659	338.493
428.5/7.0 (32345)	428.549	7.01	2.15335	0.03806	Infinity	Infinity	2.32574	0	0	0	5.86358	0	2.32574
146.2/3.3 (9124)	146.208	3.28	2.15279	0.03811	5.28949	0.723414	2.40263	0.454227	0.697729	0	3.94349	1.69232	1.9484
206.3/3.2 (13719)	206.331	3.25	2.15271	0.03812	5.60661	0.7487	4.39482	0.783865	0	0	7.57307	2.91991	3.61096
268.1/1.1 (17979)	268.082	1.06	2.15251	0.03814	260.276	2.41543	15.3303	0.0589003	0	0	38.5132	0.311671	15.2714
383.1/3.2 (28401)	383.079	3.17	2.15246	0.03814	12.0163	1.07977	3.44197	0.286441	0	0	7.51347	1.5157	3.15552
387.1/2.8 (28779)	387.137	2.8	2.15051	0.0383	14.9339	1.17417	0.464495	0.0311033	0	0	1.05631	0.164583	0.433391
283.4/3.7 (18992)	283.378	3.72	2.15043	0.03831	17.3312	1.23883	0.663538	0.0382858	0	0	1.53901	0.20259	0.625252
371.7/3.4 (27337)	371.705	3.42	2.14979	0.03837	4.13032	0.615984	6.10559	1.47824	0	0	10.2906	3.19675	4.62735
167.4/1.2 (10937)	167.361	1.24	2.14954	0.03839	7.88294	0.896688	11.0852	1.40623	0	0	21.9106	6.25865	9.67896
468.2/5.6 (35398)	468.23	5.59	2.14923	0.03841	Infinity	Infinity	0.414755	0	0	0	1.04768	0	0.414755
123.3/1.1 (7561)	123.299	1.13	2.14837	0.03849	24.2294	1.38434	1.64166	0.0677547	0	0	3.92851	0.358524	1.5739
172.1/1.1 (11115)	172.096	1.13	2.14572	0.03871	12.2363	1.08765	5.17595	0.423	0	0	11.3835	2.23831	4.75295
556.2/5.9 (41572)	556.222	5.86	2.14571	0.03871	9.14444	0.961157	4.9544	0.541794	0	0	10.765	1.70904	4.41261
343.1/4.7 (24573)	343.14	4.67	2.14559	0.03872	5.21236	0.717035	0.862216	0.165417	0	0	1.38974	0.626403	0.696798
393.2/1.7 (29320)	393.223	1.68	2.14473	0.0388	6.60298	0.81974	0.781911	0.118418	0	0	1.28173	0.626608	0.663493
293.0/1.0 (19732)	293.018	1.03	2.14399	0.03886	9.27882	0.967493	2.12946	0.229497	0	0	4.32688	1.21438	1.89996
567.2/2.5 (42179)	567.244	2.47	2.14387	0.03887	2.35273	0.371572	3.68263	1.56526	3.30282	0	3.30505	2.43763	2.11737
453.0/9.1 (34226)	453.034	9.13	2.142	0.03903	4.45487	0.648835	2.81642	0.632212	0	0	4.43407	1.9136	2.18421
636.2/3.8 (45210)	636.245	3.77	2.14164	0.03906	10.9511	1.03946	0.801447	0.0731839	0	0	1.71995	0.387253	0.728264
467.2/2.7 (35307)	467.178	2.75	2.1415	0.03907	2.52493	0.402249	21.5641	8.54046	13.2643	5.64423	28.7758	9.346	13.0236
131.0/7.0 (7990)	130.973	7.03	2.1416	0.03907	13.1888	1.12021	0.468282	0.0355059	0	0	1.04771	0.18788	0.432776
294.6/1.6 (19895)	294.583	1.65	2.14062	0.03915	9.76571	0.989704	1.60495	0.164346	0	0	3.50222	0.600943	1.44061
255.1/5.6 (16983)	255.112	5.62	2.14058	0.03915	2.01002	0.3032	66.5174	33.093	62.3381	1.22981	28.8826	46.0146	33.4245
1084.6/9.5 (55586)	1084.59	9.5	2.14057	0.03915	4.38623	0.642091	2.07199	0.472385	0	0	3.52071	1.16383	1.5996
254.6/1.1 (16932)	254.563	1.14	2.14013	0.03919	9.09483	0.958795	1.16237	0.127805	0	0	2.45112	0.541478	1.03456
857.3/3.6 (50146)	857.294	3.64	2.13989	0.03921	4.29479	0.632942	108.715	25.3133	29.5942	0	176.299	67.5535	83.4022
413.1/1.1 (30988)	413.12	1.15	2.13897	0.03929	Infinity	Infinity	2.52149	0	0	0	6.39987	0	2.52149
950.2/9.6 (51103)	950.194	9.61	2.13904	0.03929	10.2532	1.01086	1.41803	0.138301	0	0	2.99044	0.73182	1.27973
450.3/12.2 (34033)	450.315	12.18	2.13892	0.0393	Infinity	Infinity	1.24065	0	0	0	3.149	0	1.24065
262.1/2.4 (17541)	262.074	2.44	2.13764	0.03941	4.09371	0.612117	7.84543	1.91646	3.18233	0	11.3602	5.70625	5.92897
919.3/11.2 (50714)	919.31	11.22	2.1374	0.03943	Infinity	Infinity	1.02843	0	0	0	2.6122	0	1.02843
285.2/1.5 (19128)	285.153	1.53	2.13685	0.03948	1.94289	0.288447	10.6495	5.4813	8.39344	3.71712	8.20635	5.91806	5.16824
746.0/1.0 (48343)	745.979	0.96	2.13656	0.0395	Infinity	Infinity	1.57341	0	0	0	3.99802	0	1.57341
176.5/0.9 (11388)	176.475	0.93	2.13643	0.03951	5.07041	0.705043	5.22542	1.03057	0	0	9.20868	3.09995	4.19485
842.3/3.7 (49823)	842.323	3.66	2.13649	0.03951	2.69437	0.430457	212.545	78.885	105.417	37.0352	273.582	116.201	133.66
465.3/11.7 (35208)	465.281	11.68	2.13565	0.03958	6.73137	0.828104	28.5053	4.23469	0	0	55.5006	15.5593	24.2706
397.2/12.1 (29640)	397.182	12.09	2.13559	0.03959	2.15998	0.334449	6.70615	3.10473	9.06171	2.21221	4.94068	4.45008	3.60142
186.3/2.8 (12115)	186.314	2.81	2.13496	0.03964	Infinity	Infinity	0.166827	0	0	0	0.424222	0	0.166827
310.2/6.7 (21112)	310.187	6.75	2.13338	0.03978	8.3229	0.920275	2.0414	0.245276	0	0	4.33108	0.84331	1.79613
560.2/3.9 (41836)	560.196	3.85	2.13326	0.03979	Infinity	Infinity	0.874919	0	0	0	2.2266	0	0.874919
182.6/1.1 (11741)	182.59	1.11	2.13311	0.0398	5.44159	0.735726	2.1651	0.39788	0	0	3.62968	1.53353	1.76722
305.2/12.2 (20812)	305.245	12.15	2.13302	0.03981	4.12101	0.615003	2.22842	0.540747	0.46526	0	3.00259	1.77347	1.68768
307.0/5.9 (20869)	307.038	5.87	2.13275	0.03984	3.04842	0.484075	3.4303	1.12527	0.955431	0	4.51465	2.16377	2.30503
1091.9/9.5 (55815)	1091.9	9.55	2.1322	0.03988	5.25483	0.720558	24.7121	4.70273	0	0	45.3073	13.4521	20.0093
1073.2/9.5 (55126)	1073.19	9.51	2.13186	0.03991	Infinity	Infinity	6.81141	0	0	0	17.3459	0	6.81141
482.1/1.3 (36423)	482.068	1.3	2.1318	0.03992	Infinity	Infinity	1.42873	0	0	0	3.63849	0	1.42873
132.5/1.9 (8199)	132.538	1.85	2.13164	0.03993	7.85261	0.895014	3.03391	0.386357	0	0	6.23292	1.48524	2.64755
581.3/2.4 (42894)	581.269	2.4	2.13152	0.03994	39.2377	1.5937	13.8658	0.35338	0	0	34.2634	1.86991	13.5125
120.2/2.4 (7137)	120.228	2.42	2.1313	0.03996	6.78758	0.831715	0.244403	0.0360073	0	0	0.415786	0.190533	0.208396
821.7/3.6 (49637)	821.71	3.61	2.1312	0.03997	11.2073	1.0495	1.95765	0.174677	0	0	4.25042	0.924302	1.78298
230.1/1.1 (15112)	230.136	1.13	2.12991	0.04008	2.5764	0.411013	18.6024	7.22033	11.2996	0	19.0758	12.6202	11.3821
120.5/2.3 (7248)	120.537	2.33	2.12933	0.04014	11.4527	1.05891	0.276785	0.0241677	0	0	0.604791	0.127884	0.252618
222.1/3.7 (14540)	222.079	3.73	2.12862	0.0402	11.7592	1.07038	0.775897	0.0659819	0	0	1.70664	0.349143	0.709915
913.0/9.1 (50621)	912.999	9.13	2.12794	0.04026	4.68846	0.671031	23.2455	4.95801	0	0	38.5489	15.1746	18.2875
220.4/2.9 (14430)	220.39	2.93	2.12781	0.04027	22.8821	1.3595	6.82755	0.298379	0	0	16.5174	1.25034	6.52917
694.7/7.3 (47093)	694.707	7.28	2.12775	0.04028	10.0447	1.00194	2.14284	0.213329	0	0	4.51824	1.12883	1.92951
275.1/3.2 (18368)	275.064	3.19	2.12718	0.04033	4.31282	0.634761	1.91404	0.443802	0	0	2.75088	1.47339	1.47024
269.1/7.4 (18050)	269.135	7.42	2.12553	0.04047	2.31143	0.36388	5.43541	2.35154	4.74159	0	5.54514	3.22978	3.08387
120.7/2.5 (7285)	120.652	2.53	2.12357	0.04065	Infinity	Infinity	0.252287	0	0	0	0.64498	0	0.252287
265.1/3.5 (17804)	265.063	3.52	2.12302	0.0407	2.74029	0.437796	2.58761	0.944285	3.03646	0	2.4639	1.9654	1.64333
301.1/5.6 (20445)	301.114	5.58	2.12254	0.04074	2.75188	0.439629	1.59654	0.580165	1.9072	0	1.48444	1.23217	1.01638
469.8/14.4 (35563)	469.772	14.43	2.12193	0.04079	7.03277	0.847126	3.0254	0.430187	0	0	6.09845	1.51625	2.59522
613.0/1.0 (44321)	613.005	0.96	2.1215	0.04083	11.1957	1.04905	1.53302	0.13693	0	0	3.34496	0.724564	1.39609
463.2/4.4 (35043)	463.218	4.41	2.11952	0.04101	2.20787	0.343973	18.8511	8.53813	15.8602	0	15.7974	12.2233	10.3129
442.1/4.1 (33398)	442.109	4.08	2.11849	0.0411	15.0763	1.17829	0.927193	0.0615	0	0	2.14568	0.325427	0.865693
289.1/2.8 (19482)	289.148	2.84	2.11844	0.04111	10.5604	1.02368	0.502731	0.0476053	0	0	1.08168	0.251903	0.455125
497.4/3.6 (37773)	497.368	3.61	2.1177	0.04117	Infinity	Infinity	1.90317	0	0	0	4.879	0	1.90317
747.7/6.5 (48439)	747.676	6.53	2.11775	0.04117	Infinity	Infinity	1.12058	0	0	0	2.87268	0	1.12058
423.2/6.7 (31830)	423.177	6.67	2.11737	0.0412	2.56926	0.409808	67.993	26.4641	62.6433	0	39.0213	57.1999	41.529
1058.3/9.7 (54567)	1058.28	9.69	2.11671	0.04126	6.65526	0.823165	9.15691	1.37589	0	0	15.468	7.28052	7.78102
494.7/5.5 (37483)	494.742	5.48	2.11554	0.04137	6.43347	0.808445	1.15973	0.180265	0	0	1.89427	0.953873	0.979464
252.2/6.0 (16801)	252.151	5.96	2.11553	0.04137	2.85379	0.455422	6.18646	2.1678	2.92041	0	7.74833	3.92929	4.01865
318.1/3.6 (21784)	318.097	3.62	2.11537	0.04139	66.6004	1.82348	0.569826	0.00855589	0	0	1.43833	0.0452735	0.56127
257.1/1.1 (17074)	257.108	1.13	2.11508	0.04141	3.20877	0.506338	9.79744	3.05333	5.09339	0	12.9225	6.65001	6.74411
105.0/6.7 (6525)	105.034	6.7	2.11407	0.0415	10.1929	1.0083	0.728359	0.0714578	0	0	1.55461	0.378119	0.656902
288.1/3.7 (19351)	288.149	3.65	2.11334	0.04157	1.84345	0.265631	29.3862	15.9409	21.3806	14.505	22.1341	15.3087	13.4453
144.1/7.0 (8953)	144.064	6.97	2.1132	0.04158	4.02769	0.605056	0.450281	0.111796	0	0	0.632503	0.344544	0.338485
166.4/2.2 (10736)	166.445	2.21	2.11257	0.04164	14.0592	1.14796	0.89345	0.0635493	0	0	2.05164	0.336271	0.8299
224.1/1.1 (14609)	224.088	1.14	2.11204	0.04169	8.2504	0.916475	2.35264	0.285155	0	0	4.99204	1.05243	2.06748
119.8/1.3 (7031)	119.816	1.3	2.11166	0.04172	Infinity	Infinity	0.595436	0	0	0	1.53084	0	0.595436
301.1/13.6 (20463)	301.142	13.57	2.11163	0.04173	4.10698	0.613522	1.39232	0.339013	0	0	2.05228	1.02006	1.0533
860.1/7.0 (50183)	860.059	7	2.11136	0.04175	16.2157	1.20994	1.20015	0.0740115	0	0	2.81508	0.391632	1.12614
590.2/3.4 (43352)	590.215	3.44	2.11006	0.04187	10.1038	1.00448	0.541368	0.0535808	0	0	1.15496	0.283523	0.487787
267.2/13.8 (17950)	267.169	13.81	2.11002	0.04187	2.59272	0.413756	3.41342	1.31654	2.30643	0	3.61675	2.31134	2.09688
1049.6/11.7 (54197)	1049.58	11.69	2.10997	0.04188	10.2853	1.01222	1.39261	0.135398	0	0	2.98733	0.716459	1.25722
123.3/1.1 (7570)	123.323	1.12	2.10936	0.04193	Infinity	Infinity	4.09614	0	0	0	10.5424	0	4.09614
622.3/5.8 (44743)	622.316	5.85	2.10886	0.04198	8.68152	0.938596	3.43265	0.395398	0	0	7.40013	1.45774	3.03726
534.3/7.1 (40408)	534.342	7.11	2.10791	0.04207	4.60096	0.662848	1.55151	0.337215	0	0	2.56173	1.03577	1.2143
388.2/3.9 (28880)	388.157	3.88	2.10747	0.04211	8.39705	0.924127	0.939023	0.111828	0	0	1.86823	0.591737	0.827196
182.1/1.2 (11691)	182.149	1.18	2.10714	0.04214	Infinity	Infinity	0.613749	0	0	0	1.5813	0	0.613749
1073.7/11.7 (55151)	1073.67	11.66	2.10703	0.04215	3.76551	0.575823	3.56425	0.946553	0	0	5.02075	2.60023	2.6177
517.7/3.7 (39254)	517.655	3.73	2.10681	0.04217	19.1798	1.28284	1.07185	0.055884	0	0	2.56741	0.29571	1.01596
323.2/3.5 (22143)	323.171	3.46	2.10564	0.04228	10.1257	1.00542	1.31207	0.129579	0	0	2.9162	0.513527	1.1825
1041.6/9.6 (53911)	1041.59	9.57	2.10563	0.04228	7.35628	0.866658	10.2382	1.39177	0	0	20.9155	5.25324	8.84647
713.9/2.9 (47584)	713.882	2.92	2.10542	0.0423	5.06642	0.704701	17.218	3.39846	0	0	32.1079	8.92399	13.8196
466.3/13.4 (35272)	466.294	13.37	2.10515	0.04232	5.34477	0.727929	12.9955	2.43145	0	0	22.3831	8.96691	10.5641
200.1/1.8 (13117)	200.113	1.81	2.1029	0.04253	4.32134	0.635618	0.629952	0.145777	0	0	0.94327	0.473523	0.484175
442.0/1.0 (33395)	442.046	0.96	2.10275	0.04254	6.74363	0.828894	5.35643	0.794295	1.90068	0	9.2597	4.20301	4.56213
323.1/2.3 (22116)	323.121	2.33	2.10124	0.04268	10.2494	1.0107	0.590923	0.0576545	0	0	1.27245	0.305079	0.533268
423.3/12.1 (31868)	423.322	12.05	2.10116	0.04269	4.6444	0.666929	1.27746	0.275054	0	0	2.14014	0.842208	1.00241
139.0/3.7 (8824)	139.037	3.65	2.10066	0.04274	1.82179	0.260497	6.42614	3.52739	5.84398	3.535	4.31182	3.53703	2.89876
268.1/3.6 (17989)	268.12	3.62	2.10018	0.04278	Infinity	Infinity	0.403251	0	0	0	1.0424	0	0.403251
236.2/6.8 (15558)	236.166	6.84	2.1001	0.04279	2.03701	0.308992	7.68122	3.77084	6.77464	3.70325	7.66845	3.80268	3.91038
349.1/4.6 (25191)	349.138	4.61	2.09985	0.04281	37.214	1.57071	0.287972	0.00773826	0	0	0.721037	0.040947	0.280234
421.2/2.9 (31673)	421.152	2.92	2.09981	0.04282	15.2602	1.18356	0.195411	0.0128053	0	0	0.457298	0.0677591	0.182605
382.1/2.7 (28325)	382.134	2.69	2.0994	0.04286	7.98146	0.902083	0.752392	0.0942675	0	0	1.58656	0.355551	0.658125
328.1/2.7 (22673)	328.078	2.68	2.09879	0.04291	9.49603	0.977542	0.590131	0.062145	0	0	1.30684	0.229095	0.527986
205.6/2.4 (13556)	205.625	2.45	2.09803	0.04298	45.143	1.65459	1.41583	0.0313633	0	0	3.57097	0.165959	1.38447
683.3/3.7 (46751)	683.342	3.65	2.0979	0.043	162.019	2.20957	4.75152	0.0293269	0	0	12.2172	0.155183	4.7222
806.2/9.2 (49407)	806.163	9.17	2.0959	0.04318	Infinity	Infinity	1.11586	0	0	0	2.89038	0	1.11586
284.6/1.4 (19069)	284.582	1.42	2.09551	0.04322	6.91025	0.839494	0.355728	0.0514784	0	0	0.677488	0.232614	0.30425
164.1/2.7 (10436)	164.07	2.68	2.09541	0.04323	4.78101	0.67952	2.0218	0.422881	1.16725	0	3.59497	1.18848	1.59892
546.2/2.8 (41088)	546.226	2.78	2.09509	0.04326	4.85642	0.686316	5.86517	1.20771	0	0	10.486	3.4496	4.65745
745.3/4.6 (48310)	745.331	4.56	2.0951	0.04326	11.5026	1.0608	1.76911	0.153801	0	0	3.9412	0.813839	1.61531
284.2/1.1 (19035)	284.159	1.14	2.09504	0.04327	10.2432	1.01044	1.15778	0.11303	0	0	2.50128	0.598096	1.04475
130.5/1.4 (7922)	130.522	1.4	2.09496	0.04327	11.9716	1.07815	2.76643	0.231083	0	0	6.42569	0.791151	2.53534
166.8/1.3 (10833)	166.821	1.25	2.09485	0.04328	Infinity	Infinity	2.05705	0	0	0	5.33102	0	2.05705
160.3/3.7 (9946)	160.322	3.65	2.09476	0.04329	Infinity	Infinity	7.22377	0	0	0	18.7218	0	7.22377
279.6/2.5 (18731)	279.623	2.47	2.09465	0.0433	11.0826	1.04464	1.18901	0.107285	0	0	2.71843	0.396015	1.08172
860.4/6.6 (50195)	860.364	6.59	2.09449	0.04332	2.52099	0.401572	16.2485	6.44528	13.1804	0	17.5061	10.6335	9.80324
627.2/5.1 (44906)	627.243	5.06	2.09323	0.04344	4.23825	0.627187	5.28935	1.248	0	0	8.27931	3.71106	4.04135
228.0/1.1 (14837)	228.027	1.07	2.09293	0.04346	1.65561	0.218959	49.4628	29.8758	42.65	29.537	33.3053	22.1523	19.587
162.1/4.2 (10085)	162.055	4.22	2.09266	0.04349	2.73685	0.43725	1.54333	0.563909	1.24173	0	1.43435	1.2109	0.979423
912.8/9.1 (50615)	912.83	9.12	2.0925	0.04351	6.41761	0.807373	64.1655	9.99836	0	0	107.322	52.3848	54.1672
533.2/3.6 (40326)	533.189	3.59	2.09034	0.04371	4.80083	0.681317	1.22403	0.254963	0	0	1.69328	1.07506	0.96907
379.2/2.6 (28039)	379.158	2.64	2.08947	0.04379	25.3102	1.4033	23.9448	0.946051	0	0	59.4449	3.51896	22.9987
372.2/2.6 (27387)	372.151	2.63	2.08876	0.04386	Infinity	Infinity	0.311869	0	0	0	0.810588	0	0.311869
189.1/2.5 (12516)	189.139	2.47	2.08836	0.0439	Infinity	Infinity	0.172564	0	0	0	0.448604	0	0.172564
633.2/4.0 (45115)	633.231	4	2.08839	0.0439	6.31104	0.800101	0.968807	0.15351	0	0	1.58511	0.812298	0.815297
344.1/7.8 (24650)	344.108	7.78	2.0882	0.04392	11.1045	1.0455	1.42792	0.128589	0	0	3.16578	0.68043	1.29933
294.5/1.7 (19875)	294.499	1.74	2.088	0.04393	14.6747	1.16657	9.03346	0.61558	0	0	21.4821	2.41997	8.41788
357.2/4.7 (26060)	357.222	4.67	2.08787	0.04395	6.59853	0.819447	1.81072	0.274412	0	0	3.62151	0.973448	1.53631
282.3/13.0 (18933)	282.279	12.96	2.08704	0.04403	2.16809	0.336077	4.89537	2.25792	2.58983	2.23784	5.84415	2.0749	2.63745
274.9/3.6 (18361)	274.892	3.62	2.08655	0.04407	Infinity	Infinity	0.194327	0	0	0	0.505615	0	0.194327
398.1/5.0 (29682)	398.095	5.01	2.08465	0.04426	10.2267	1.00974	2.85494	0.279165	0	0	6.20087	1.4772	2.57577
274.0/3.6 (18262)	274.032	3.63	2.08365	0.04435	34.2169	1.53424	4.3297	0.126537	0	0	10.8898	0.669569	4.20316
237.1/10.5 (15605)	237.149	10.52	2.08355	0.04436	1.69528	0.229242	15.0685	8.8885	13.7701	6.06717	8.88946	7.75193	6.18
174.1/1.1 (11162)	174.124	1.13	2.08317	0.0444	5.16633	0.713182	5.71881	1.10694	0	0	9.72391	4.07849	4.61187
206.3/2.8 (13720)	206.333	2.8	2.08267	0.04445	8.559	0.932423	2.18142	0.254869	0	0	4.44568	1.34864	1.92656
1008.0/9.5 (52728)	1008.03	9.55	2.08262	0.04445	6.08192	0.784041	32.5034	5.34427	0	0	66.3986	14.1848	27.1592
1073.1/9.5 (55124)	1073.14	9.54	2.08253	0.04446	3.8977	0.590808	16.4082	4.2097	0	0	21.928	13.2968	12.1984
500.1/4.6 (38012)	500.07	4.65	2.08228	0.04448	10.3673	1.01566	0.342768	0.0330626	0	0	0.748457	0.174951	0.309706
229.5/3.3 (15013)	229.483	3.35	2.08121	0.04459	8.69406	0.939222	9.48638	1.09113	1.00109	0	21.1043	3.3763	8.39525
353.1/2.6 (25569)	353.08	2.62	2.0797	0.04473	6.0668	0.782959	8.23917	1.35808	0.568376	0	16.6348	3.91338	6.88109
137.2/1.5 (8720)	137.244	1.53	2.07941	0.04476	9.2926	0.968137	0.586118	0.0630736	0	0	1.23719	0.333754	0.523044
557.3/3.0 (41641)	557.272	2.99	2.0792	0.04478	6.28104	0.798032	2.15327	0.342821	0	0	3.69531	1.7021	1.81045
599.1/5.9 (43733)	599.102	5.87	2.07923	0.04478	20.7413	1.31684	2.58479	0.12462	0	0	6.32127	0.659428	2.46017
165.7/1.2 (10571)	165.705	1.18	2.07905	0.0448	Infinity	Infinity	0.93626	0	0	0	2.44483	0	0.93626
189.2/3.3 (12565)	189.242	3.27	2.07887	0.04481	Infinity	Infinity	1.2279	0	0	0	3.20665	0	1.2279
339.1/1.1 (24131)	339.114	1.15	2.07788	0.04491	9.87857	0.994694	1.3155	0.133168	0	0	2.83782	0.704656	1.18234
384.7/3.5 (28592)	384.661	3.49	2.07563	0.04513	16.3187	1.21268	0.591052	0.0362194	0	0	1.43058	0.140764	0.554833
123.1/1.4 (7510)	123.144	1.4	2.07376	0.04531	8.53732	0.931322	0.297031	0.034792	0	0	0.657353	0.114313	0.262239
659.0/3.7 (46051)	658.967	3.65	2.07366	0.04532	3.27406	0.515087	120.529	36.8133	2.40163	0	187.95	65.0934	83.7156
416.5/4.6 (31325)	416.549	4.57	2.0735	0.04534	6.22653	0.794246	2.20446	0.354044	0	0	4.13577	1.45697	1.85042
476.2/12.3 (36024)	476.226	12.26	2.07347	0.04534	7.09246	0.850797	2.06565	0.291245	0	0	3.80255	1.54112	1.7744
607.2/6.2 (44103)	607.242	6.17	2.07261	0.04543	16.4276	1.21558	2.48949	0.151542	0	0	5.9644	0.801887	2.33794
371.2/10.0 (27271)	371.238	10.05	2.07185	0.0455	2.72101	0.43473	31.6284	11.6238	14.7139	0	38.6404	20.4504	20.0046
226.5/1.5 (14730)	226.518	1.46	2.07117	0.04557	5.73461	0.758504	0.668277	0.116534	0	0	1.2982	0.367992	0.551743
346.1/3.0 (24896)	346.127	2.99	2.07061	0.04562	8.48161	0.928478	0.339808	0.0400642	0	0	0.741185	0.150877	0.299744
519.2/4.5 (39359)	519.238	4.46	2.06982	0.0457	13.7107	1.13706	0.98688	0.0719788	0	0	2.30725	0.380876	0.914901
491.7/3.7 (37231)	491.704	3.67	2.0691	0.04577	1.53013	0.18473	437.351	285.825	406.972	255.022	281.33	162.195	151.526
120.4/2.2 (7212)	120.415	2.17	2.069	0.04578	6.00784	0.778718	1.94648	0.32399	0	0	3.36968	1.50226	1.62249
331.1/3.7 (23042)	331.086	3.66	2.06888	0.0458	9.80996	0.991667	0.661503	0.0674317	0	0	1.43117	0.356815	0.594071
167.4/2.6 (10935)	167.35	2.55	2.06604	0.04608	30.4688	1.48386	5.93648	0.194838	0	0	15.0351	0.72476	5.74164
540.7/1.2 (40725)	540.738	1.21	2.06482	0.0462	1.76359	0.246397	49.3099	27.96	44.1674	25.2855	41.4075	21.8823	21.3499
287.1/2.8 (19228)	287.125	2.81	2.0645	0.04623	7.87346	0.896166	0.275312	0.0349671	0	0	0.586922	0.135381	0.240345
419.2/2.4 (31571)	419.185	2.37	2.06374	0.04631	10.6765	1.02843	1.30356	0.122096	0	0	2.89957	0.64607	1.18146
261.5/3.4 (17417)	261.453	3.4	2.06294	0.04639	8.13139	0.910165	5.1999	0.639484	0	0	11.2799	2.36631	4.56041
429.1/3.7 (32386)	429.145	3.65	2.06157	0.04653	2.73652	0.437199	36.3678	13.2898	25.4335	0	43.3488	24.5925	23.078
432.3/10.0 (32678)	432.311	9.96	2.061	0.04658	6.0456	0.781439	1.43343	0.237103	0	0	2.75914	0.878977	1.19633
498.2/3.6 (37886)	498.232	3.63	2.0606	0.04662	1.95236	0.29056	11.522	5.90157	10.9093	4.60145	9.32118	6.64302	5.62043
860.2/7.0 (50190)	860.249	7	2.06067	0.04662	9.01109	0.954777	1.20163	0.13335	0	0	2.53522	0.70562	1.06828
182.1/5.2 (11673)	182.078	5.16	2.06051	0.04663	9.24458	0.965887	0.481764	0.0521132	0	0	1.02634	0.275757	0.429651
539.2/3.7 (40665)	539.25	3.68	2.05863	0.04682	6.66349	0.823702	3.92825	0.589519	0	0	8.23334	1.8016	3.33874
256.1/3.4 (17024)	256.084	3.44	2.05847	0.04684	4.95751	0.695264	4.96301	1.00111	0	0	9.19437	2.86621	3.9619
962.6/9.6 (51430)	962.587	9.57	2.05813	0.04687	7.94354	0.900014	2.85568	0.359496	0	0	6.18924	1.29725	2.49618
120.8/1.3 (7330)	120.777	1.26	2.05739	0.04695	10.54	1.02284	0.982357	0.0932029	0	0	2.18524	0.493183	0.889154
523.7/14.5 (39711)	523.743	14.48	2.05665	0.04702	6.22038	0.793817	2.19425	0.352751	0	0	4.26078	1.35097	1.8415
257.4/1.0 (17101)	257.389	0.99	2.05602	0.04709	8.95307	0.951972	0.914792	0.102176	0	0	1.93059	0.540667	0.812616
980.4/9.6 (51927)	980.418	9.61	2.05573	0.04712	13.183	1.12002	12.9879	0.985195	0	0	31.1511	3.38452	12.0027
227.3/2.8 (14792)	227.291	2.77	2.05519	0.04717	113.387	2.05456	0.697258	0.00614936	0	0	1.82475	0.0325394	0.691109
820.5/3.6 (49599)	820.508	3.63	2.05486	0.0472	10.4174	1.01776	3.89991	0.374365	0	0	8.65956	1.98095	3.52555
897.3/7.0 (50472)	897.31	6.99	2.05477	0.04721	9.36556	0.971534	1.2307	0.131407	0	0	2.64301	0.695343	1.0993
161.1/2.6 (10043)	161.092	2.64	2.05351	0.04734	6.09583	0.785033	0.859181	0.140946	0	0	1.62193	0.570064	0.718236
145.1/4.1 (9078)	145.082	4.13	2.05353	0.04734	2.73891	0.437578	1.83978	0.671718	0.703409	0	2.19341	1.25497	1.16806
132.2/1.6 (8108)	132.227	1.58	2.05301	0.04739	9.56763	0.980805	5.25048	0.548776	0	0	11.5467	2.6619	4.70171
460.2/4.4 (34822)	460.241	4.36	2.05304	0.04739	2.83974	0.453279	5.3644	1.88905	1.76971	0	6.61714	3.68199	3.47536
345.7/2.2 (24871)	345.696	2.19	2.05285	0.04741	12.0861	1.08229	3.80108	0.3145	0	0	9.04131	1.04472	3.48658
188.1/3.0 (12255)	188.068	3.04	2.05253	0.04744	5.19987	0.715992	11117.7	2138.07	0	0	19202.9	8069.9	8979.61
206.1/3.0 (13685)	206.097	3.04	2.05216	0.04748	5.26383	0.721302	684.631	130.063	0	0	1198.81	488.276	554.568
796.8/9.1 (49250)	796.813	9.14	2.05173	0.04752	9.06333	0.957288	1.51495	0.167152	0	0	3.22052	0.884483	1.3478
127.0/4.9 (7654)	127.038	4.92	2.05152	0.04755	2.53707	0.404332	2.41657	0.952503	1.82545	0	2.66154	1.62552	1.46406
436.7/5.6 (33018)	436.735	5.64	2.05099	0.0476	Infinity	Infinity	0.448247	0	0	0	1.18651	0	0.448247
297.1/1.5 (20176)	297.108	1.53	2.0505	0.04765	2.91045	0.46396	283.424	97.3817	178.607	0	312.551	219.802	186.043
492.1/3.7 (37266)	492.068	3.7	2.05045	0.04766	18.4048	1.26493	2.29674	0.12479	0	0	5.63578	0.660327	2.17195
130.6/1.4 (7946)	130.619	1.41	2.04964	0.04774	28.2741	1.45139	0.139086	0.00491919	0	0	0.3525	0.0260299	0.134166
288.0/1.1 (19320)	287.992	1.11	2.04938	0.04777	1.81849	0.259712	34.35	18.8893	30.2929	15.2377	27.2245	17.6663	15.4608
105.0/1.2 (6527)	105.043	1.18	2.04914	0.04779	16.5029	1.21756	0.524249	0.031767	0	0	1.27188	0.168095	0.492482
642.3/7.0 (45405)	642.349	7.04	2.04859	0.04785	14.2353	1.15337	4.27402	0.30024	0	0	10.3994	0.957863	3.97378
678.9/0.9 (46637)	678.921	0.92	2.04835	0.04787	Infinity	Infinity	0.648584	0	0	0	1.71902	0	0.648584
680.8/4.6 (46699)	680.843	4.57	2.04814	0.04789	5.02582	0.701207	2.9966	0.596241	0	0	5.38526	1.95632	2.40035
180.1/4.9 (11579)	180.085	4.88	2.048	0.04791	2.59559	0.414237	2.15766	0.83128	1.00743	0	2.62744	1.34898	1.32638
301.1/1.1 (20466)	301.148	1.11	2.0477	0.04794	Infinity	Infinity	0.213353	0	0	0	0.565653	0	0.213353
617.0/1.0 (44502)	617.019	0.96	2.04733	0.04798	9.8738	0.994484	2.31993	0.234959	0	0	5.18395	1.1097	2.08498
324.1/3.4 (22196)	324.135	3.4	2.04734	0.04798	Infinity	Infinity	0.639187	0	0	0	1.69494	0	0.639187
651.0/5.7 (45686)	650.95	5.74	2.04724	0.04799	2.00223	0.301513	25.6435	12.8075	25.8452	8.05715	22.6439	14.6733	12.836
1074.4/9.7 (55188)	1074.41	9.68	2.04597	0.04812	7.47982	0.873891	29.6244	3.96058	0	0	57.6178	20.9574	25.6639
284.9/1.2 (19079)	284.868	1.19	2.04523	0.04819	2.07625	0.31728	15.3948	7.41471	9.90048	4.72199	14.9674	8.65426	7.98009
760.8/8.2 (48636)	760.822	8.23	2.04264	0.04846	17.167	1.23469	1.18695	0.0691414	0	0	2.93609	0.261926	1.11781
350.2/3.6 (25304)	350.194	3.55	2.04237	0.04849	3.98256	0.600162	2.16236	0.542959	0	0	3.60617	1.35716	1.61941
461.1/5.6 (34855)	461.061	5.59	2.04228	0.0485	5.25779	0.720803	2.41408	0.459144	0	0	4.23269	1.74078	1.95494
1057.7/11.7 (54531)	1057.67	11.68	2.0423	0.0485	4.37206	0.640687	46.4844	10.6321	18.6847	0	74.9227	34.0078	35.8523
213.1/1.5 (14041)	213.06	1.52	2.04207	0.04852	20.37	1.30899	0.0669747	0.00328791	0	0	0.166612	0.017398	0.0636868
392.1/1.6 (29206)	392.144	1.63	2.04187	0.04854	9.45088	0.975472	0.890731	0.0942484	0	0	1.93353	0.498716	0.796482
329.2/7.6 (22888)	329.155	7.64	2.0413	0.0486	1.76971	0.247901	13.6015	7.68576	11.8255	5.64822	8.75395	7.5478	5.91578
434.2/2.8 (32845)	434.184	2.75	2.04067	0.04867	13.5259	1.13117	2.05594	0.151999	0	0	4.94054	0.644805	1.90394
120.3/2.1 (7180)	120.338	2.07	2.04044	0.04869	5.17553	0.713955	0.336287	0.0649763	0	0	0.563337	0.260609	0.27131
538.2/6.5 (40592)	538.152	6.55	2.04051	0.04869	2.45144	0.389422	37.2706	15.2035	15.3148	0	44.0277	22.4246	22.0671
1005.3/9.7 (52626)	1005.25	9.69	2.03968	0.04877	Infinity	Infinity	1.32901	0	0	0	3.5374	0	1.32901
420.2/4.1 (31627)	420.165	4.11	2.03959	0.04878	8.24146	0.916004	0.78616	0.0953908	0	0	1.6574	0.459627	0.690769
133.3/1.6 (8378)	133.268	1.63	2.03918	0.04883	12.9128	1.11102	0.926861	0.0717787	0	0	2.23002	0.264286	0.855082
308.2/3.7 (20936)	308.154	3.67	2.03787	0.04896	2.5825	0.41204	18.6322	7.21479	8.83946	0.435018	23.3299	11.2676	11.4174
347.1/4.7 (24999)	347.133	4.75	2.03786	0.04896	18.6973	1.27178	2.91334	0.155816	0	0	7.20604	0.8245	2.75752
371.5/4.8 (27288)	371.488	4.77	2.03784	0.04897	13.8541	1.14158	0.481354	0.0347445	0	0	1.14895	0.178469	0.446609
497.3/3.7 (37757)	497.25	3.65	2.03719	0.04903	11.2263	1.05024	1.5604	0.138995	0	0	3.71895	0.415572	1.42141
189.0/2.8 (12466)	188.971	2.84	2.03696	0.04906	6.88068	0.837631	7.521	1.09306	0	0	15.9178	3.6572	6.42794
353.2/11.6 (25640)	353.228	11.64	2.03655	0.0491	2.34219	0.369622	27.9445	11.9309	16.2957	0	31.3337	16.7382	16.0136
133.5/1.6 (8453)	133.456	1.62	2.0362	0.04914	5.02661	0.701275	1.48596	0.295618	0	0	3.0262	0.55213	1.19034
550.3/6.0 (41305)	550.28	5.96	2.03491	0.04927	2.03272	0.308078	10.2596	5.04722	11.4489	0	6.62845	7.05797	5.21236
120.1/11.8 (7078)	120.081	11.85	2.03471	0.0493	24.2934	1.38549	0.635822	0.0261726	0	0	1.60887	0.138492	0.609649
534.6/5.7 (40410)	534.592	5.73	2.03452	0.04932	3.39777	0.531193	2.10349	0.619081	0	0	2.91138	1.55068	1.48441
660.0/3.6 (46107)	659.978	3.65	2.03422	0.04935	3.97162	0.598968	3.50557	0.882653	0	0	5.7348	2.31754	2.62291
378.1/2.7 (27960)	378.139	2.67	2.03411	0.04936	6.09328	0.784851	3.14269	0.515763	0	0	6.24685	1.83788	2.62692
1057.9/9.6 (54544)	1057.89	9.56	2.03397	0.04937	6.46757	0.810741	18.6806	2.88836	0	0	36.2395	12.4298	15.7923
413.7/3.5 (31068)	413.705	3.47	2.03267	0.04951	7.6893	0.885887	0.494449	0.0643035	0	0	1.04867	0.270903	0.430146
818.1/8.2 (49559)	818.061	8.24	2.03252	0.04953	23.0008	1.36174	1.54692	0.067255	0	0	3.90389	0.35588	1.47966
387.7/3.4 (28843)	387.704	3.41	2.03241	0.04954	22.9121	1.36006	0.325089	0.0141885	0	0	0.820232	0.0750787	0.3109
175.1/1.0 (11179)	175.06	0.97	2.03225	0.04956	Infinity	Infinity	3.7029	0	0	0	9.89193	0	3.7029
412.1/1.1 (30900)	412.118	1.14	2.03175	0.04961	2.5534	0.407118	19.2324	7.53208	19.8715	0	19	14.3345	11.7003
355.1/4.5 (25802)	355.13	4.48	2.03086	0.0497	12.9886	1.11356	1.56438	0.120442	0	0	3.69878	0.637321	1.44394
721.0/9.2 (47750)	721.048	9.17	2.03026	0.04977	7.98437	0.902241	3.08421	0.386281	0	0	6.71257	1.52624	2.69793
119.3/1.1 (7010)	119.311	1.14	2.02995	0.0498	48.3096	1.68403	1.47387	0.0305089	0	0	3.85004	0.161438	1.44337
760.4/5.6 (48611)	760.36	5.62	2.02929	0.04987	13.4075	1.12735	0.498054	0.0371475	0	0	1.18513	0.196566	0.460907
297.4/1.4 (20215)	297.371	1.42	2.02868	0.04994	12.115	1.08332	0.833	0.0687577	0	0	1.99702	0.254763	0.764242
365.7/4.3 (26791)	365.662	4.31	2.02834	0.04997	3.01747	0.479643	3.33054	1.10375	0.806187	0	4.61752	2.17575	2.22679
284.5/1.4 (19057)	284.461	1.44	2.02822	0.04999	25.6297	1.40874	0.998664	0.0389652	0	0	2.54828	0.18728	0.959699
