# Supplementary material for: Species-specific ant brain manipulation by a specialized fungal parasite
Source: BMC Evol Biol. 2014 Aug 29;14:166. doi: 10.1186/s12862-014-0166-3 (PMC4174324; doi:10.1186/s12862-014-0166-3)
Supplement: Additional file 8 — Commonality between ant species of enriched features found across 2 independent studies. p < 0.01 peaks found in common for the independent biological experiments done in this study and the separate analyses of both experiments. Peaks are split up in groups as illustrated in the bar chart of Figure 4b. [file 12862_2014_166_MOESM8_ESM.xlsx]

## Sheet: 56 metabolites pie chart
Data File S4: p<0.01 peaks found in common for the independent biological experiments done in this study and the separate analyses of both experiments. Peaks are split up in groups as illustrated in the bar chart of Figure 4b.
unique for growth on C. castaneus	also on C. americanus	also on C. pennsylvanicus	also on F. dolosa	also on C. americanus and C. pennsylvanicus	also on C. americanus and F. dolosa	also on C. pennsylvanicus and F. dolosa
130.5/1.4 (7931)	174.1/1.0 (11155)	342.1/4.0 (24466)	153.0/1.1 (9609)	182.1/6.3 (11684)	146.1/1.1 (9108)	283.1/1.1 (18975)
171.1/7.0 (11093)	216.6/3.7 (14192)	373.2/3.5 (27519)	261.1/2.5 (17304)	202.1/1.1 (13179)	277.1/6.4 (18517)
180.1/4.2 (11587)	408.1/1.2 (30579)			204.1/5.9 (13370)
190.9/3.9 (12783)	428.2/5.4 (32316)
204.1/5.2 (13372)	441.2/1.1 (33336)
222.1/4.1 (14539)
228.1/6.0 (14840)
249.2/1.0 (16569)
253.1/2.9 (16842)
257.1/4.9 (17067)
265.1/2.4 (17802)
291.1/3.4 (19567)
315.8/3.7 (21621)
316.5/3.7 (21685)
322.1/3.7 (22035)
323.1/1.1 (22117)
327.8/3.7 (22662)
335.0/1.1 (23430)
386.1/2.8 (28696)
391.1/1.2 (29083)
391.5/3.6 (29144)
400.2/3.8 (29918)
402.7/3.7 (30108)
481.2/4.9 (36362)
494.2/5.8 (37445)
502.7/3.7 (38183)
626.8/6.0 (44897)
685.2/12.3 (46787)
711.0/9.8 (47517)
746.6/9.7 (48390)
774.6/1.3 (48901)
843.2/8.4 (49843)
858.3/11.7 (50174)
871.9/7.0 (50318)
877.5/9.8 (50344)
932.6/9.9 (50831)
949.8/11.7 (51078)
1049.2/11.7 (54174)
1073.7/11.7 (55153)
1087.2/9.6 (55665)
1095.9/11.6 (55920)
